# Supplementary material for: 1,1′-[4-(2-Methoxyphenyl)-2,6-dimethyl-1,4-dihydropyridine-3,5-diyl]diethanone
Source: Acta Crystallogr Sect E Struct Rep Online. 2009 Oct 28;65(Pt 11):o2877. doi: 10.1107/S1600536809042895 (PMC2971406; doi:10.1107/S1600536809042895)
Supplement: Supplementary file 1 [file e-65-o2877-sup1.cif]

##############################################################################
###                                                                        ###
###        Electronic paper (Acta Crystallographica Section E)             ###
###                                                                        ###
##############################################################################
#                                                                            #
# This CIF contains the data in a paper accepted for publication in Acta     #
# Crystallographica Section E. It conforms to the requirements of Notes      #
# for Authors for Section E, and has been peer reviewed under the auspices   #
# of the IUCr Commission on Journals.                                        #
#                                                                            #
# Full details of the Crystallographic Information File format               #
# are given in the paper "The Crystallographic Information File (CIF):       #
# a New Standard Archive File for Crystallography" by S. R. Hall, F. H.      #
# Allen and I. D. Brown [Acta Cryst. (1991), A47, 655-685].                  #
#                                                                            #
# The current version of the core CIF dictionary is obtainable from          #
# ftp://ftp.iucr.org/pub/cif_core.dic. The current version number is 2.4.    #
#                                                                            #
# Software is freely available for graphical display of the structure(s) in  #
# this CIF.  For information consult the CIF home page http://www.iucr.org/  #
# cif/home.html                                                              #
#                                                                            #
# This file may be used for bona fide research purposes within the           #
# scientific community so long as proper attribution is given to the journal # 
# article from which it was obtained.                                        #
#                                                                            #
##############################################################################
                                             
data_global
_audit_creation_method     'SHELXL97'
_journal_date_recd_electronic     2009-09-21
_journal_date_accepted     2009-10-19
_journal_name_full     'Acta Crystallographica, Section E'
_journal_year     2009
_journal_volume     65
_journal_issue     11
_journal_page_first     o2877
_journal_page_last     o2877
_journal_paper_category     QO
_journal_coeditor_code     EZ2191
_publ_contact_author_name     'Dr Professor P.L. Nilantha Lakshman'
_publ_contact_author_address
;
Department of  Food science and Technology
Faculty of Agriculture
University of Ruhuna
Mapalana
Kamburupitiya (81100)
Sri Lanka.
;
_publ_contact_author_email     nilanthalakshman@yahoo.co.uk
_publ_contact_author_fax     '+94-41-2292384'
_publ_contact_author_phone     '+94-41-2292200'
_publ_section_title
;
1,1'-[4-(2-Methoxyphenyl)-2,6-dimethyl-1,4-dihydropyridine-3,5-diyl]diethanone
;
loop_
    _publ_author_name
    _publ_author_footnote
    _publ_author_address
    'B. Palakshi Reddy' .
;
Organic Chemistry Division
School of Science and Humanities
VIT University,
Vellore 632 014, India
;
    'V. Vijayakumar' .
;
Organic Chemistry Division
School of Science and Humanities
VIT University,
Vellore 632 014, India
;
    'J. Suresh' .
;
Department of Physics
The Madura College
Madurai 625 011
India
;
    'T. Narasimhamurthy' .
;
Materials Research Centre
Indian Institute of Science
Bangalore 560 012, India
;
    'P. L. Nilantha Lakshman' .
;
Department of Food Science and Technology
Faculty of Agriculture
University of Ruhuna
Mapalana
Kamburupitiya 81100
Sri Lanka
;
data_I
_audit_creation_method     SHELXL-97
_chemical_name_systematic
;
1,1'-[4-(2-Methoxyphenyl)-2,6-dimethyl-1,4-dihydropyridine-3,5-diyl]diethanone
;
_chemical_name_common     ?
_chemical_formula_moiety     'C18 H21 N O3'
_chemical_formula_sum     'C18 H21 N O3'
_chemical_formula_iupac     'C18 H21 N O3'
_chemical_formula_weight     299.36
_chemical_melting_point     ?
_symmetry_cell_setting     monoclinic
_symmetry_space_group_name_H-M     'C 2/c'
_symmetry_space_group_name_Hall     '-C 2yc'
loop_
    _symmetry_equiv_pos_as_xyz
    'x, y, z'
    '-x, y, -z+1/2'
    'x+1/2, y+1/2, z'
    '-x+1/2, y+1/2, -z+1/2'
    '-x, -y, -z'
    'x, -y, z-1/2'
    '-x+1/2, -y+1/2, -z'
    'x+1/2, -y+1/2, z-1/2'
_cell_length_a     26.5512(6)
_cell_length_b     7.50770(10)
_cell_length_c     17.0818(3)
_cell_angle_alpha     90.00
_cell_angle_beta     114.9040(10)
_cell_angle_gamma     90.00
_cell_volume     3088.44(10)
_cell_formula_units_Z     8
_cell_measurement_reflns_used     2500
_cell_measurement_theta_min     2
_cell_measurement_theta_max     30
_cell_measurement_temperature     293(2)
_exptl_crystal_description     block
_exptl_crystal_colour     colourless
_exptl_crystal_size_max     0.19
_exptl_crystal_size_mid     0.17
_exptl_crystal_size_min     0.15
_exptl_crystal_density_diffrn     1.288
_exptl_crystal_density_meas     ?
_exptl_crystal_density_method     'not measured'
_exptl_crystal_F_000     1280
_exptl_absorpt_coefficient_mu     0.087
_exptl_absorpt_correction_type     multi-scan
_exptl_absorpt_process_details     '(SADABS; Bruker, 1998)'
_exptl_absorpt_correction_T_min     0.984
_exptl_absorpt_correction_T_max     0.987
_exptl_special_details
;
;
_diffrn_ambient_temperature     293(2)
_diffrn_radiation_type     MoK\a
_diffrn_radiation_wavelength     0.71073
_diffrn_radiation_source     'fine-focus sealed tube'
_diffrn_radiation_monochromator     graphite
_diffrn_measurement_device_type     'Bruker SMART APEX CCD diffractometer'
_diffrn_measurement_method     '\w-scans'
_diffrn_detector_area_resol_mean     ?
_diffrn_reflns_number     21137
_diffrn_reflns_av_R_equivalents     0.0322
_diffrn_reflns_av_sigmaI/netI     0.0312
_diffrn_reflns_theta_min     1.69
_diffrn_reflns_theta_max     30.52
_diffrn_reflns_theta_full     30.52
_diffrn_measured_fraction_theta_max     0.999
_diffrn_measured_fraction_theta_full     0.999
_diffrn_reflns_limit_h_min     -37
_diffrn_reflns_limit_h_max     37
_diffrn_reflns_limit_k_min     -10
_diffrn_reflns_limit_k_max     9
_diffrn_reflns_limit_l_min     -23
_diffrn_reflns_limit_l_max     24
_diffrn_standards_number     ?
_diffrn_standards_interval_count     ?
_diffrn_standards_interval_time     ?
_diffrn_standards_decay_%     0
_refine_special_details
;
Refinement of <i>F</i>^2^ against ALL reflections. The weighted <i>R</i>-factor
<i>wR</i> and goodness of fit <i>S</i> are based on <i>F</i>^2^, conventional
<i>R</i>-factors <i>R</i> are based on <i>F</i>, with <i>F</i> set to zero for
negative <i>F</i>^2^. The threshold expression of <i>F</i>^2^ >
\s(<i>F</i>^2^) is used only for calculating <i>R</i>-factors(gt) <i>etc</i>.
and is not relevant to the choice of reflections for refinement.
<i>R</i>-factors based on <i>F</i>^2^ are statistically about twice as large
as those based on <i>F</i>, and <i>R</i>- factors based on ALL data will be
even larger.
;
_reflns_number_total     4722
_reflns_number_gt     3203
_reflns_threshold_expression     >2sigma(I)
_refine_ls_structure_factor_coef     Fsqd
_refine_ls_matrix_type     full
_refine_ls_R_factor_all     0.0817
_refine_ls_R_factor_gt     0.0519
_refine_ls_wR_factor_gt     0.1370
_refine_ls_wR_factor_ref     0.1537
_refine_ls_goodness_of_fit_ref     1.053
_refine_ls_restrained_S_all     1.053
_refine_ls_number_reflns     4722
_refine_ls_number_parameters     208
_refine_ls_number_restraints     0
_refine_ls_hydrogen_treatment     mixed
_refine_ls_weighting_scheme     calc
_refine_ls_weighting_details
         'calc w=1/[\s^2^(Fo^2^)+(0.0675P)^2^+1.5117P] where P=(Fo^2^+2Fc^2^)/3'
_atom_sites_solution_hydrogens     geom
_atom_sites_solution_primary     direct
_atom_sites_solution_secondary     difmap
_refine_ls_shift/su_max     0.000
_refine_ls_shift/su_mean     0.000
_refine_diff_density_max     0.258
_refine_diff_density_min     -0.226
_refine_ls_extinction_method     none
_refine_ls_extinction_coef     ?
loop_
    _atom_type_symbol
    _atom_type_description
    _atom_type_scat_dispersion_real
    _atom_type_scat_dispersion_imag
    _atom_type_scat_source
    'C' 'C' 0.0033 0.0016
                         'International Tables Vol C Tables 4.2.6.8 and 6.1.1.4'
    'H' 'H' 0.0000 0.0000
                         'International Tables Vol C Tables 4.2.6.8 and 6.1.1.4'
    'N' 'N' 0.0061 0.0033
                         'International Tables Vol C Tables 4.2.6.8 and 6.1.1.4'
    'O' 'O' 0.0106 0.0060
                         'International Tables Vol C Tables 4.2.6.8 and 6.1.1.4'
_computing_data_collection     'SMART (Bruker, 2001)'
_computing_cell_refinement     'SAINT (Bruker, 2001)'
_computing_data_reduction     'SAINT (Bruker, 2001)'
_computing_structure_solution     'SHELXS-97 (Sheldrick, 2008)'
_computing_structure_refinement     'SHELXL-97 (Sheldrick, 2008)'
_computing_molecular_graphics     'PLATON (Spek, 2009)'
_computing_publication_material     'SHELXL-97 (Sheldrick, 2008)'
loop_
    _atom_site_type_symbol
    _atom_site_label
    _atom_site_fract_x
    _atom_site_fract_y
    _atom_site_fract_z
    _atom_site_U_iso_or_equiv
    _atom_site_adp_type
    _atom_site_calc_flag
    _atom_site_refinement_flags
    _atom_site_occupancy
    _atom_site_disorder_assembly
    _atom_site_disorder_group
    H H1 0.0342(8) 0.604(3) 0.1642(13) 0.057(6) Uiso d . 1 . .
    C C2 0.01518(6) 0.35160(18) 0.13007(9) 0.0323(3) Uani d . 1 . .
    C C3 0.03718(6) 0.18412(16) 0.14901(8) 0.0281(3) Uani d . 1 . .
    C C4 0.09866(6) 0.16431(16) 0.20952(8) 0.0269(3) Uani d . 1 . .
    H H4 0.1037 0.0490 0.2387 0.032 Uiso calc R 1 . .
    C C5 0.11627(6) 0.30983(18) 0.27839(8) 0.0303(3) Uani d . 1 . .
    C C6 0.09083(7) 0.47109(18) 0.25781(9) 0.0347(3) Uani d . 1 . .
    C C7 0.10550(9) 0.6384(2) 0.31085(12) 0.0535(5) Uani d . 1 . .
    H H7A 0.0815 0.6513 0.3396 0.080 Uiso calc R 1 . .
    H H7B 0.1011 0.7391 0.2739 0.080 Uiso calc R 1 . .
    H H7C 0.1434 0.6319 0.3530 0.080 Uiso calc R 1 . .
    C C8 -0.03908(7) 0.4093(2) 0.05923(11) 0.0460(4) Uani d . 1 . .
    H H8A -0.0468 0.3383 0.0087 0.069 Uiso calc R 1 . .
    H H8B -0.0368 0.5324 0.0459 0.069 Uiso calc R 1 . .
    H H8C -0.0683 0.3940 0.0778 0.069 Uiso calc R 1 . .
    C C9 -0.05561(8) 0.0130(2) 0.06598(14) 0.0566(5) Uani d . 1 . .
    H H9A -0.0653 0.0526 0.0080 0.085 Uiso calc R 1 . .
    H H9B -0.0726 0.0897 0.0929 0.085 Uiso calc R 1 . .
    H H9C -0.0686 -0.1067 0.0650 0.085 Uiso calc R 1 . .
    C C10 0.00627(6) 0.01838(18) 0.11610(9) 0.0336(3) Uani d . 1 . .
    C C11 0.16218(7) 0.2748(2) 0.36344(10) 0.0389(3) Uani d . 1 . .
    C C12 0.19213(7) 0.1016(2) 0.37945(10) 0.0468(4) Uani d . 1 . .
    H H12A 0.2249 0.1077 0.4328 0.070 Uiso calc R 1 . .
    H H12B 0.2024 0.0768 0.3330 0.070 Uiso calc R 1 . .
    H H12C 0.1684 0.0085 0.3829 0.070 Uiso calc R 1 . .
    C C13 0.13442(6) 0.16523(18) 0.15858(8) 0.0300(3) Uani d . 1 . .
    C C14 0.13751(7) 0.3174(2) 0.11442(9) 0.0386(3) Uani d . 1 . .
    H H14 0.1178 0.4182 0.1167 0.046 Uiso calc R 1 . .
    C C15 0.16912(8) 0.3240(3) 0.06698(11) 0.0512(4) Uani d . 1 . .
    H H15 0.1706 0.4278 0.0383 0.061 Uiso calc R 1 . .
    C C16 0.19800(8) 0.1756(3) 0.06301(12) 0.0568(5) Uani d . 1 . .
    H H16 0.2191 0.1787 0.0313 0.068 Uiso calc R 1 . .
    C C17 0.19603(8) 0.0222(3) 0.10549(12) 0.0512(4) Uani d . 1 . .
    H H17 0.2156 -0.0779 0.1020 0.061 Uiso calc R 1 . .
    C C18 0.16491(6) 0.0155(2) 0.15384(10) 0.0376(3) Uani d . 1 . .
    C C19 0.20059(10) -0.2704(3) 0.21025(18) 0.0742(7) Uani d . 1 . .
    H H19A 0.1934 -0.3245 0.1556 0.111 Uiso calc R 1 . .
    H H19B 0.1972 -0.3585 0.2485 0.111 Uiso calc R 1 . .
    H H19C 0.2375 -0.2220 0.2348 0.111 Uiso calc R 1 . .
    N N1 0.04566(6) 0.49206(16) 0.17923(8) 0.0379(3) Uani d . 1 . .
    O O1 0.03123(5) -0.12395(14) 0.13193(9) 0.0566(4) Uani d . 1 . .
    O O2 0.16203(5) -0.13353(15) 0.19817(8) 0.0498(3) Uani d . 1 . .
    O O3 0.17653(7) 0.3810(2) 0.42269(9) 0.0909(6) Uani d . 1 . .
loop_
    _atom_site_aniso_label
    _atom_site_aniso_U_11
    _atom_site_aniso_U_22
    _atom_site_aniso_U_33
    _atom_site_aniso_U_12
    _atom_site_aniso_U_13
    _atom_site_aniso_U_23
    C2 0.0344(7) 0.0271(6) 0.0361(7) 0.0036(5) 0.0156(6) 0.0036(5)
    C3 0.0280(7) 0.0241(6) 0.0309(6) 0.0009(5) 0.0113(5) 0.0010(5)
    C4 0.0284(6) 0.0228(5) 0.0282(6) 0.0007(5) 0.0106(5) 0.0012(4)
    C5 0.0337(7) 0.0288(6) 0.0300(6) -0.0035(5) 0.0151(6) -0.0026(5)
    C6 0.0457(9) 0.0275(6) 0.0341(7) -0.0048(6) 0.0201(7) -0.0025(5)
    C7 0.0843(14) 0.0299(7) 0.0480(9) -0.0072(8) 0.0295(10) -0.0090(7)
    C8 0.0389(9) 0.0404(8) 0.0526(9) 0.0123(7) 0.0131(7) 0.0094(7)
    C9 0.0359(9) 0.0457(9) 0.0747(13) -0.0091(7) 0.0100(9) -0.0078(9)
    C10 0.0327(7) 0.0281(6) 0.0371(7) -0.0018(5) 0.0119(6) -0.0002(5)
    C11 0.0363(8) 0.0468(8) 0.0329(7) -0.0009(7) 0.0139(6) -0.0057(6)
    C12 0.0450(9) 0.0475(9) 0.0361(8) 0.0033(7) 0.0056(7) 0.0043(7)
    C13 0.0266(7) 0.0340(7) 0.0268(6) -0.0012(5) 0.0085(5) -0.0027(5)
    C14 0.0392(8) 0.0424(8) 0.0336(7) -0.0014(6) 0.0149(6) 0.0030(6)
    C15 0.0555(11) 0.0641(11) 0.0377(8) -0.0147(9) 0.0231(8) 0.0014(7)
    C16 0.0535(11) 0.0810(14) 0.0478(10) -0.0131(10) 0.0329(9) -0.0147(9)
    C17 0.0432(10) 0.0629(11) 0.0534(10) -0.0005(8) 0.0262(8) -0.0162(8)
    C18 0.0326(8) 0.0416(8) 0.0358(7) 0.0017(6) 0.0117(6) -0.0070(6)
    C19 0.0605(13) 0.0437(10) 0.121(2) 0.0168(9) 0.0409(14) 0.0013(11)
    N1 0.0481(8) 0.0208(5) 0.0426(7) 0.0047(5) 0.0170(6) 0.0023(5)
    O1 0.0459(7) 0.0242(5) 0.0809(9) -0.0005(5) 0.0083(6) -0.0021(5)
    O2 0.0494(7) 0.0395(6) 0.0653(8) 0.0147(5) 0.0288(6) 0.0060(5)
    O3 0.0914(12) 0.0885(11) 0.0508(8) 0.0342(9) -0.0110(8) -0.0358(8)
_geom_special_details
;
All e.s.d.'s (except the e.s.d. in the dihedral angle between two l.s. planes)
are estimated using the full covariance matrix. The cell e.s.d.'s are taken
into account individually in the estimation of e.s.d.'s in distances, angles
and torsion angles; correlations between e.s.d.'s in cell parameters are only
used when they are defined by crystal symmetry. An approximate (isotropic)
treatment of cell e.s.d.'s is used for estimating e.s.d.'s involving l.s.
planes.
;
loop_
    _geom_bond_atom_site_label_1
    _geom_bond_atom_site_label_2
    _geom_bond_site_symmetry_2
    _geom_bond_distance
    _geom_bond_publ_flag
    C2 C3 . 1.3667(18) ?
    C2 N1 . 1.3783(19) ?
    C2 C8 . 1.503(2) ?
    C3 C10 . 1.4662(18) ?
    C3 C4 . 1.5278(18) ?
    C4 C5 . 1.5274(17) ?
    C4 C13 . 1.5346(19) ?
    C4 H4 . 0.9800 ?
    C5 C6 . 1.358(2) ?
    C5 C11 . 1.475(2) ?
    C6 N1 . 1.382(2) ?
    C6 C7 . 1.501(2) ?
    C7 H7A . 0.9600 ?
    C7 H7B . 0.9600 ?
    C7 H7C . 0.9600 ?
    C8 H8A . 0.9600 ?
    C8 H8B . 0.9600 ?
    C8 H8C . 0.9600 ?
    C9 C10 . 1.500(2) ?
    C9 H9A . 0.9600 ?
    C9 H9B . 0.9600 ?
    C9 H9C . 0.9600 ?
    C10 O1 . 1.2260(17) ?
    C11 O3 . 1.2166(19) ?
    C11 C12 . 1.488(2) ?
    C12 H12A . 0.9600 ?
    C12 H12B . 0.9600 ?
    C12 H12C . 0.9600 ?
    C13 C14 . 1.390(2) ?
    C13 C18 . 1.407(2) ?
    C14 C15 . 1.392(2) ?
    C14 H14 . 0.9300 ?
    C15 C16 . 1.371(3) ?
    C15 H15 . 0.9300 ?
    C16 C17 . 1.374(3) ?
    C16 H16 . 0.9300 ?
    C17 C18 . 1.394(2) ?
    C17 H17 . 0.9300 ?
    C18 O2 . 1.3708(19) ?
    C19 O2 . 1.403(2) ?
    C19 H19A . 0.9600 ?
    C19 H19B . 0.9600 ?
    C19 H19C . 0.9600 ?
    N1 H1 . 0.89(2) ?
loop_
    _geom_angle_atom_site_label_1
    _geom_angle_atom_site_label_2
    _geom_angle_atom_site_label_3
    _geom_angle_site_symmetry_1
    _geom_angle_site_symmetry_3
    _geom_angle
    _geom_angle_publ_flag
    C3 C2 N1 . . 118.48(13) ?
    C3 C2 C8 . . 128.68(13) ?
    N1 C2 C8 . . 112.82(12) ?
    C2 C3 C10 . . 125.14(13) ?
    C2 C3 C4 . . 118.56(11) ?
    C10 C3 C4 . . 116.29(11) ?
    C5 C4 C3 . . 110.16(11) ?
    C5 C4 C13 . . 111.83(11) ?
    C3 C4 C13 . . 110.85(10) ?
    C5 C4 H4 . . 108.0 ?
    C3 C4 H4 . . 108.0 ?
    C13 C4 H4 . . 108.0 ?
    C6 C5 C11 . . 121.91(13) ?
    C6 C5 C4 . . 118.72(12) ?
    C11 C5 C4 . . 119.29(12) ?
    C5 C6 N1 . . 119.11(12) ?
    C5 C6 C7 . . 127.97(15) ?
    N1 C6 C7 . . 112.92(13) ?
    C6 C7 H7A . . 109.5 ?
    C6 C7 H7B . . 109.5 ?
    H7A C7 H7B . . 109.5 ?
    C6 C7 H7C . . 109.5 ?
    H7A C7 H7C . . 109.5 ?
    H7B C7 H7C . . 109.5 ?
    C2 C8 H8A . . 109.5 ?
    C2 C8 H8B . . 109.5 ?
    H8A C8 H8B . . 109.5 ?
    C2 C8 H8C . . 109.5 ?
    H8A C8 H8C . . 109.5 ?
    H8B C8 H8C . . 109.5 ?
    C10 C9 H9A . . 109.5 ?
    C10 C9 H9B . . 109.5 ?
    H9A C9 H9B . . 109.5 ?
    C10 C9 H9C . . 109.5 ?
    H9A C9 H9C . . 109.5 ?
    H9B C9 H9C . . 109.5 ?
    O1 C10 C3 . . 119.46(13) ?
    O1 C10 C9 . . 117.58(13) ?
    C3 C10 C9 . . 122.92(13) ?
    O3 C11 C5 . . 122.83(15) ?
    O3 C11 C12 . . 117.63(15) ?
    C5 C11 C12 . . 119.53(13) ?
    C11 C12 H12A . . 109.5 ?
    C11 C12 H12B . . 109.5 ?
    H12A C12 H12B . . 109.5 ?
    C11 C12 H12C . . 109.5 ?
    H12A C12 H12C . . 109.5 ?
    H12B C12 H12C . . 109.5 ?
    C14 C13 C18 . . 117.30(13) ?
    C14 C13 C4 . . 120.21(12) ?
    C18 C13 C4 . . 122.49(12) ?
    C13 C14 C15 . . 122.19(16) ?
    C13 C14 H14 . . 118.9 ?
    C15 C14 H14 . . 118.9 ?
    C16 C15 C14 . . 119.16(17) ?
    C16 C15 H15 . . 120.4 ?
    C14 C15 H15 . . 120.4 ?
    C15 C16 C17 . . 120.58(16) ?
    C15 C16 H16 . . 119.7 ?
    C17 C16 H16 . . 119.7 ?
    C16 C17 C18 . . 120.49(16) ?
    C16 C17 H17 . . 119.8 ?
    C18 C17 H17 . . 119.8 ?
    O2 C18 C17 . . 122.79(14) ?
    O2 C18 C13 . . 116.94(13) ?
    C17 C18 C13 . . 120.26(15) ?
    O2 C19 H19A . . 109.5 ?
    O2 C19 H19B . . 109.5 ?
    H19A C19 H19B . . 109.5 ?
    O2 C19 H19C . . 109.5 ?
    H19A C19 H19C . . 109.5 ?
    H19B C19 H19C . . 109.5 ?
    C2 N1 C6 . . 123.47(12) ?
    C2 N1 H1 . . 120.1(13) ?
    C6 N1 H1 . . 116.0(13) ?
    C18 O2 C19 . . 118.17(15) ?
loop_
    _geom_torsion_atom_site_label_1
    _geom_torsion_atom_site_label_2
    _geom_torsion_atom_site_label_3
    _geom_torsion_atom_site_label_4
    _geom_torsion_site_symmetry_1
    _geom_torsion_site_symmetry_2
    _geom_torsion_site_symmetry_3
    _geom_torsion_site_symmetry_4
    _geom_torsion
    _geom_torsion_publ_flag
    N1 C2 C3 C10 . . . . 166.44(14) ?
    C8 C2 C3 C10 . . . . -15.2(2) ?
    N1 C2 C3 C4 . . . . -13.2(2) ?
    C8 C2 C3 C4 . . . . 165.14(14) ?
    C2 C3 C4 C5 . . . . 34.57(16) ?
    C10 C3 C4 C5 . . . . -145.08(12) ?
    C2 C3 C4 C13 . . . . -89.74(15) ?
    C10 C3 C4 C13 . . . . 90.61(14) ?
    C3 C4 C5 C6 . . . . -31.67(17) ?
    C13 C4 C5 C6 . . . . 92.08(15) ?
    C3 C4 C5 C11 . . . . 151.55(12) ?
    C13 C4 C5 C11 . . . . -84.71(15) ?
    C11 C5 C6 N1 . . . . -175.72(13) ?
    C4 C5 C6 N1 . . . . 7.6(2) ?
    C11 C5 C6 C7 . . . . 4.3(2) ?
    C4 C5 C6 C7 . . . . -172.37(15) ?
    C2 C3 C10 O1 . . . . 174.28(15) ?
    C4 C3 C10 O1 . . . . -6.1(2) ?
    C2 C3 C10 C9 . . . . -8.1(2) ?
    C4 C3 C10 C9 . . . . 171.54(15) ?
    C6 C5 C11 O3 . . . . 7.2(3) ?
    C4 C5 C11 O3 . . . . -176.16(17) ?
    C6 C5 C11 C12 . . . . -174.06(15) ?
    C4 C5 C11 C12 . . . . 2.6(2) ?
    C5 C4 C13 C14 . . . . -57.93(16) ?
    C3 C4 C13 C14 . . . . 65.43(16) ?
    C5 C4 C13 C18 . . . . 122.36(14) ?
    C3 C4 C13 C18 . . . . -114.29(14) ?
    C18 C13 C14 C15 . . . . 0.1(2) ?
    C4 C13 C14 C15 . . . . -179.60(14) ?
    C13 C14 C15 C16 . . . . 0.4(3) ?
    C14 C15 C16 C17 . . . . -0.2(3) ?
    C15 C16 C17 C18 . . . . -0.5(3) ?
    C16 C17 C18 O2 . . . . -179.28(16) ?
    C16 C17 C18 C13 . . . . 1.0(3) ?
    C14 C13 C18 O2 . . . . 179.44(13) ?
    C4 C13 C18 O2 . . . . -0.8(2) ?
    C14 C13 C18 C17 . . . . -0.8(2) ?
    C4 C13 C18 C17 . . . . 178.91(14) ?
    C3 C2 N1 C6 . . . . -15.2(2) ?
    C8 C2 N1 C6 . . . . 166.19(14) ?
    C5 C6 N1 C2 . . . . 18.3(2) ?
    C7 C6 N1 C2 . . . . -161.78(15) ?
    C17 C18 O2 C19 . . . . 13.7(2) ?
    C13 C18 O2 C19 . . . . -166.57(17) ?
loop_
    _geom_hbond_atom_site_label_D
    _geom_hbond_atom_site_label_H
    _geom_hbond_atom_site_label_A
    _geom_hbond_site_symmetry_A
    _geom_hbond_distance_DH
    _geom_hbond_distance_HA
    _geom_hbond_distance_DA
    _geom_hbond_angle_DHA
    N1 H1 O1 1_565 0.89(2) 2.11(2) 2.9749(16) 163(2)
    C7 H7B O1 1_565 0.96 2.57 3.367(2) 141
    C15 H15 O3 6_565 0.93 2.50 3.381(2) 158
