# Supplementary material for: 1,1′-[4-(2-Methoxyphenyl)-2,6-dimethyl-1,4-dihydropyridine-3,5-diyl]diethanone
Source: Acta Crystallogr Sect E Struct Rep Online. 2009 Oct 28;65(Pt 11):o2877. doi: 10.1107/S1600536809042895 (PMC2971406; doi:10.1107/S1600536809042895)
Supplement: Supplementary file 2 [file e-65-o2877-Isup2.hkl]

#
# h,k,l, Fc-squared, Fo-squared, sigma(Fo-squared) and status flag
#
data_I
_shelx_title ' pr40 in C2/c'
_shelx_refln_list_code          4
_shelx_F_calc_maximum      413.12
_exptl_crystal_F_000      1280.00
_reflns_d_resolution_high  0.6997
 
loop_
 _symmetry_equiv_pos_as_xyz
 'x, y, z'
 '-x, y, -z+1/2'
 'x+1/2, y+1/2, z'
 '-x+1/2, y+1/2, -z+1/2'
 '-x, -y, -z'
 'x, -y, z-1/2'
 '-x+1/2, -y+1/2, -z'
 'x+1/2, -y+1/2, z-1/2'
 
_cell_length_a    26.5512
_cell_length_b     7.5077
_cell_length_c    17.0818
_cell_angle_alpha  90.000
_cell_angle_beta  114.904
_cell_angle_gamma  90.000
 
_shelx_F_squared_multiplier     1.000
 
loop_
 _refln_index_h
 _refln_index_k
 _refln_index_l
 _refln_F_squared_calc
 _refln_F_squared_meas
 _refln_F_squared_sigma
 _refln_observed_status
   2   0   0     4238.19     4479.21     65.63 o
   4   0   0     9866.72    10137.85    120.48 o
   6   0   0    57638.02    58213.48    676.74 o
   8   0   0    19913.07    19972.78    235.61 o
  10   0   0       57.30       46.96      5.26 o
  12   0   0     1282.99     1296.23     28.51 o
  14   0   0     8789.62     9501.12    141.45 o
  16   0   0     1245.13     1189.17     30.31 o
  18   0   0       10.11       11.69      7.74 o
  20   0   0      974.98      853.87     43.21 o
  22   0   0       11.27       -9.80      9.80 o
  24   0   0      706.50      631.09     33.88 o
  26   0   0        5.53        7.14     13.12 o
  28   0   0      251.12      322.47     42.62 o
  30   0   0      821.77      918.63     47.34 o
  32   0   0        2.31       -8.41     24.94 o
  34   0   0      185.37      220.75     44.83 o
   1   1   0      283.39      327.40      3.02 o
   3   1   0     3106.60     2788.92     22.33 o
   5   1   0    17926.16    18204.11    163.90 o
   7   1   0       22.19       41.94      5.43 o
   9   1   0       49.30       54.86      4.02 o
  11   1   0      304.40      251.25      8.32 o
  13   1   0      424.01      518.84     13.79 o
  15   1   0     1164.43     1358.50     20.86 o
  17   1   0        5.94        5.12      4.69 o
  19   1   0      195.52      174.63     10.82 o
  21   1   0        0.14       -1.12      8.20 o
  23   1   0      342.04      387.95     18.72 o
  25   1   0       55.42       74.99     14.82 o
  27   1   0       64.09       68.26     13.14 o
  29   1   0       33.57       35.97     14.27 o
  31   1   0      452.35      456.63     40.23 o
  33   1   0        2.49      -13.23     14.32 o
   0   2   0      562.52      519.63      8.21 o
   2   2   0    12569.65    12392.78     93.93 o
   4   2   0     8843.57     8802.28     71.34 o
   6   2   0      669.95      645.85      8.82 o
   8   2   0     5499.16     6227.04     56.31 o
  10   2   0       90.33       87.66      5.32 o
  12   2   0      329.61      413.05      8.60 o
  14   2   0       10.80       40.83      5.12 o
  16   2   0      232.11      197.54      7.17 o
  18   2   0      305.97      309.51     13.13 o
  20   2   0      359.43      346.31     27.71 o
  22   2   0      395.91      448.66     17.52 o
  24   2   0       15.65        7.49      9.42 o
  26   2   0        6.67        4.22     11.43 o
  28   2   0       64.59       51.87     15.14 o
  30   2   0       42.82       60.24     34.37 o
  32   2   0       11.92        9.68     14.58 o
   1   3   0      335.50      278.00      4.76 o
   3   3   0     4284.09     4912.45     38.32 o
   5   3   0     1763.60     1981.70     19.08 o
   7   3   0     3557.26     3841.13     34.56 o
   9   3   0       77.41       78.59      5.24 o
  11   3   0     3001.15     3077.89     35.08 o
  13   3   0     1107.95      981.56     18.14 o
  15   3   0     1255.56     1230.22     26.96 o
  17   3   0     4158.41     4076.90     56.91 o
  19   3   0      442.96      451.62     16.18 o
  21   3   0      579.43      589.99     22.10 o
  23   3   0      162.32      142.27     13.88 o
  25   3   0        1.50       -1.46     13.61 o
  27   3   0       58.70       88.08     16.49 o
  29   3   0      104.14      111.56     18.29 o
  31   3   0      169.82      185.05     23.04 o
  33   3   0       29.01       74.94     35.63 o
   0   4   0     2880.67     2960.71     36.84 o
   2   4   0        3.03       -1.61      1.96 o
   4   4   0      456.88      452.87      7.67 o
   6   4   0     1066.40     1103.21     14.05 o
   8   4   0      553.62      642.75     14.16 o
  10   4   0        3.18       16.43      4.01 o
  12   4   0       27.98       28.71      5.43 o
  14   4   0     1192.09     1158.00     26.61 o
  16   4   0      539.71      544.64     18.77 o
  18   4   0      541.55      518.56     19.29 o
  20   4   0      635.58      625.86     28.97 o
  22   4   0       25.70       45.01     16.71 o
  24   4   0      221.30      228.08     16.80 o
  26   4   0       10.11       21.97     12.87 o
  28   4   0      138.33      125.46     33.67 o
  30   4   0       21.05       15.28     18.35 o
   1   5   0        6.04        9.39      2.53 o
   3   5   0      678.25      720.00     10.95 o
   5   5   0      149.79      167.40      7.06 o
   7   5   0        4.22        1.75      3.37 o
   9   5   0       22.38       39.06      5.41 o
  11   5   0       33.93       58.71      6.42 o
  13   5   0        5.93        2.95      4.98 o
  15   5   0       35.45       24.15      7.02 o
  17   5   0       42.38       58.58      8.52 o
  19   5   0       74.12       64.30     10.39 o
  21   5   0      137.68      160.62     15.71 o
  23   5   0       22.33       18.10     15.55 o
  25   5   0        5.33      -14.00     14.00 o
  27   5   0        4.72       13.46     16.91 o
  29   5   0       61.37       41.65     35.23 o
   0   6   0     8268.73     7805.67     90.86 o
   2   6   0     1395.43     1251.59     22.04 o
   4   6   0      620.60      615.76     12.97 o
   6   6   0       66.46       64.38      5.91 o
   8   6   0      427.92      370.69     11.99 o
  10   6   0       43.28       37.30      9.83 o
  12   6   0        1.63       10.37      6.02 o
  14   6   0        1.43        2.75      6.60 o
  16   6   0       11.55       -3.19      6.90 o
  18   6   0      119.15      175.07     13.47 o
  20   6   0      185.53      208.10     19.34 o
  22   6   0      123.02      159.44     28.80 o
  24   6   0       10.91       14.81     15.60 o
  26   6   0      112.00      113.42     23.06 o
  28   6   0       25.49       18.49     18.40 o
   1   7   0      273.74      293.02      9.24 o
   3   7   0      628.22      615.89     13.87 o
   5   7   0      187.34      189.36      8.59 o
   7   7   0      219.77      234.42      9.48 o
   9   7   0       97.70       78.01      8.70 o
  11   7   0        2.65        9.50      7.06 o
  13   7   0       11.24        6.96      7.38 o
  15   7   0        1.72        2.57      7.24 o
  17   7   0       11.70       16.22      8.70 o
  19   7   0       33.88       41.73     17.06 o
  21   7   0       18.72       10.50     10.99 o
  23   7   0        3.19       -5.01     11.23 o
  25   7   0       62.31       87.74     21.88 o
   0   8   0      607.60      725.59     45.59 o
   2   8   0      126.09      130.75      7.23 o
   4   8   0      356.32      353.20     11.62 o
   6   8   0      194.60      206.43      9.55 o
   8   8   0      311.35      313.62     13.73 o
  10   8   0       26.90       15.30      7.56 o
  12   8   0      103.76      114.21     15.24 o
  14   8   0        5.59       -6.06      8.53 o
  16   8   0       37.32       47.73     11.28 o
  18   8   0      115.36      103.86     18.86 o
  20   8   0       36.35       63.73     13.61 o
  22   8   0       25.66       38.90     16.83 o
   1   9   0        7.82        4.34      6.53 o
   3   9   0       37.24       49.98      7.11 o
   5   9   0      143.27      166.09     11.36 o
   7   9   0       95.30      113.86     12.30 o
   9   9   0        4.61       11.27      8.96 o
  11   9   0       75.03      107.89     15.43 o
  13   9   0       67.66       85.96     12.56 o
  15   9   0        4.11       12.25     10.66 o
  17   9   0       32.46       30.55     12.21 o
   0  10   0       45.29       66.30     18.78 o
   2  10   0       20.55       -4.74      8.72 o
   4  10   0       48.68       58.45     11.28 o
   6  10   0       10.31       13.31     10.24 o
   8  10   0      129.83      186.99     45.95 o
  10  10   0      148.66      145.41     18.31 o
  12  10   0      160.74      156.73     19.22 o
 -33   1   1       41.87       30.92     17.36 o
 -31   1   1       46.87       51.23     15.90 o
 -29   1   1       12.05       -9.96     10.22 o
 -27   1   1       15.97       18.83     10.18 o
 -25   1   1      261.35      273.13     23.40 o
 -23   1   1       14.63       10.00     11.79 o
 -21   1   1      112.54       87.60      9.50 o
 -19   1   1       23.39       20.40      6.30 o
 -17   1   1      144.52      170.72      8.10 o
 -15   1   1       98.79      100.93      6.84 o
 -13   1   1        7.54       -0.57      3.20 o
 -11   1   1     1051.27     1083.04     15.83 o
  -9   1   1        4.79        9.60      2.39 o
  -7   1   1    14550.76    13572.21    209.01 o
  -5   1   1        6.48       13.10      2.19 o
  -3   1   1     5343.42     5454.47     38.44 o
  -1   1   1    10472.49    10282.89     66.57 o
   1   1   1    17220.70    16185.12    131.23 o
   3   1   1      661.51      706.89      7.31 o
   5   1   1     3794.48     3884.13     37.71 o
   7   1   1        0.28        4.59      2.72 o
   9   1   1      632.08      895.77     13.65 o
  11   1   1      428.74      527.70     10.98 o
  13   1   1     1090.22     1126.71     17.89 o
  15   1   1      299.36      271.64     10.23 o
  17   1   1     1188.72     1062.72     26.38 o
  19   1   1      191.47      208.30     11.96 o
  21   1   1       90.54       81.11     12.16 o
  23   1   1      692.28      635.90     23.75 o
  25   1   1       27.58       29.42     10.78 o
  27   1   1       87.00       64.96     13.58 o
  29   1   1       11.91       21.42     14.12 o
  31   1   1      141.83      159.83     33.13 o
  33   1   1       42.63       60.59     18.78 o
 -34   2   1       77.41       60.61     19.17 o
 -32   2   1        8.28       12.79     14.26 o
 -30   2   1       40.26       31.34     14.84 o
 -28   2   1        9.50       11.41     11.73 o
 -26   2   1       42.94       37.92     11.21 o
 -24   2   1      125.03      112.26     13.27 o
 -22   2   1      674.94      560.45     25.74 o
 -20   2   1     2092.56     2026.66     36.01 o
 -18   2   1       69.18       63.25      7.75 o
 -16   2   1     1452.52     1336.45     22.88 o
 -14   2   1     1867.89     1805.34     26.45 o
 -12   2   1     1497.52     1613.20     21.55 o
 -10   2   1     8830.94     8975.42     84.89 o
  -8   2   1       80.09       82.23      4.22 o
  -6   2   1    13337.71    13550.49    123.06 o
  -4   2   1       56.16       54.72      2.76 o
  -2   2   1     1071.84     1081.22      9.42 o
   0   2   1      850.87     1052.60      8.86 o
   2   2   1     1132.69     1019.19      9.62 o
   4   2   1      760.51      777.16      8.79 o
   6   2   1     3964.88     3860.35     32.17 o
   8   2   1      582.17      547.95      9.33 o
  10   2   1     2433.90     2482.24     28.04 o
  12   2   1     1069.95     1170.70     16.93 o
  14   2   1      238.81      324.57      8.54 o
  16   2   1       70.06       80.78      5.58 o
  18   2   1      884.99      825.18     24.11 o
  20   2   1      193.67      155.94     11.67 o
  22   2   1      134.16      136.85     11.70 o
  24   2   1      116.69      107.66     15.98 o
  26   2   1        2.12       -0.21     11.17 o
  28   2   1       39.44       35.72     13.99 o
  30   2   1      266.40      318.64     55.11 o
  32   2   1       64.86       39.67     17.13 o
 -33   3   1        0.60        0.81     16.44 o
 -31   3   1        1.36        2.41     14.50 o
 -29   3   1        0.09        8.43     13.01 o
 -27   3   1       96.27       73.27     15.38 o
 -25   3   1      146.73      108.61     20.81 o
 -23   3   1        0.07       -3.79      8.14 o
 -21   3   1        1.93        1.25      6.80 o
 -19   3   1      376.16      414.15     15.49 o
 -17   3   1       29.23       24.90      5.94 o
 -15   3   1      228.77      266.56     10.00 o
 -13   3   1      123.58       98.69      5.89 o
 -11   3   1     1920.90     1837.34     23.67 o
  -9   3   1      771.00      850.41     12.88 o
  -7   3   1        2.22        4.23      2.54 o
  -5   3   1     5235.23     5414.47     40.36 o
  -3   3   1       39.92       28.59      2.47 o
  -1   3   1     1155.10     1160.06     10.12 o
   1   3   1     1415.91     1446.45     12.76 o
   3   3   1      494.70      497.59      6.79 o
   5   3   1       17.03        8.61      2.60 o
   7   3   1    11926.44    12794.96    110.41 o
   9   3   1      252.43      215.66      7.10 o
  11   3   1      403.21      360.99     13.27 o
  13   3   1      130.78      106.71      7.58 o
  15   3   1     2443.39     2410.42     37.56 o
  17   3   1       15.09       26.01      7.13 o
  19   3   1      130.35      133.23     12.19 o
  21   3   1     1657.58     1532.72     36.42 o
  23   3   1        0.33        1.91     10.10 o
  25   3   1       18.93       16.86     12.52 o
  27   3   1        5.08      -11.28     11.28 o
  29   3   1       22.35       28.13     14.92 o
  31   3   1        2.06        2.93     14.34 o
 -32   4   1       15.76      -11.16     17.02 o
 -30   4   1      304.59      333.22     79.36 o
 -28   4   1       75.40      108.23     21.62 o
 -26   4   1       28.08       -4.98     12.61 o
 -24   4   1       75.55       67.12     12.03 o
 -22   4   1      457.81      464.82     20.33 o
 -20   4   1      199.23      189.12     13.66 o
 -18   4   1      306.61      255.37     14.01 o
 -16   4   1      352.94      293.76     11.32 o
 -14   4   1        0.99        7.05      4.46 o
 -12   4   1      330.02      356.57     10.11 o
 -10   4   1      133.88      128.91      7.69 o
  -8   4   1        0.08       -0.60      2.78 o
  -6   4   1     3749.02     3971.92     33.33 o
  -4   4   1       10.84       -1.45      2.26 o
  -2   4   1      267.04      276.86      5.10 o
   0   4   1       49.78       57.95      2.90 o
   2   4   1      934.87      961.88     11.15 o
   4   4   1       99.05      146.87      4.76 o
   6   4   1     1044.80     1112.36     16.30 o
   8   4   1     1428.65     1645.85     19.63 o
  10   4   1      188.49      228.82      8.16 o
  12   4   1      434.60      472.83     12.64 o
  14   4   1     1191.57     1215.23     24.38 o
  16   4   1      553.74      472.15     20.04 o
  18   4   1      951.71      928.81     32.92 o
  20   4   1       53.15       61.42     11.56 o
  22   4   1      500.49      491.48     21.32 o
  24   4   1       40.17       40.85     12.52 o
  26   4   1       46.32       37.20     15.49 o
  28   4   1       25.17       -3.30     12.79 o
  30   4   1       24.83        9.66     17.45 o
 -31   5   1       67.90       41.83     20.62 o
 -29   5   1       89.87       66.47     21.85 o
 -27   5   1        0.94        7.24     24.96 o
 -25   5   1      324.15      277.98     22.28 o
 -23   5   1       27.30       15.97      9.60 o
 -21   5   1       11.03        5.89      8.18 o
 -19   5   1      106.15       96.78     11.31 o
 -17   5   1       62.60       62.19      9.28 o
 -15   5   1      419.59      406.11     13.58 o
 -13   5   1       20.60        4.54      5.17 o
 -11   5   1      344.27      323.61     12.16 o
  -9   5   1      626.81      596.88     12.53 o
  -7   5   1      111.90       88.88      7.25 o
  -5   5   1        2.77        0.79      2.90 o
  -3   5   1      153.29      118.74      4.76 o
  -1   5   1      899.84      880.10     11.41 o
   1   5   1        7.01       13.69      2.79 o
   3   5   1      219.27      234.57      7.49 o
   5   5   1        5.40        6.39      3.18 o
   7   5   1      161.50      191.21      6.71 o
   9   5   1      899.67      909.30     15.20 o
  11   5   1       30.42       18.97      5.33 o
  13   5   1      395.61      329.97     13.08 o
  15   5   1      911.95      808.96     22.76 o
  17   5   1       12.79       15.77      7.81 o
  19   5   1      149.44      131.09     12.39 o
  21   5   1       69.68       76.91     13.55 o
  23   5   1       33.24       40.49     12.47 o
  25   5   1       61.72       62.21     18.98 o
  27   5   1       59.00       65.34     28.17 o
  29   5   1        3.32        1.58     17.70 o
 -28   6   1        4.37      -15.05     15.96 o
 -26   6   1        4.16        4.93     15.07 o
 -24   6   1      263.41      282.69     21.42 o
 -22   6   1       60.37       33.49     11.93 o
 -20   6   1       51.53       44.60     10.69 o
 -18   6   1        1.98       -0.10     11.33 o
 -16   6   1      139.02      131.34     11.89 o
 -14   6   1      179.62      163.81     12.02 o
 -12   6   1      368.97      332.26     13.21 o
 -10   6   1      784.90      682.61     23.09 o
  -8   6   1      772.72      676.72     15.67 o
  -6   6   1      794.68      854.53     15.78 o
  -4   6   1     1850.96     1762.66     23.95 o
  -2   6   1       36.19       28.70      5.94 o
   0   6   1      251.56      213.14      8.29 o
   2   6   1      434.55      429.22     13.04 o
   4   6   1     1154.52     1075.98     17.73 o
   6   6   1     2940.71     2533.71     31.97 o
   8   6   1       44.76       66.58      7.15 o
  10   6   1        1.55        0.42      5.15 o
  12   6   1      616.83      561.56     18.64 o
  14   6   1      102.09      102.80     10.52 o
  16   6   1        4.03       -5.68      6.80 o
  18   6   1       32.85       34.42      9.32 o
  20   6   1        0.00       -4.03      8.10 o
  22   6   1       32.73       45.24     12.92 o
  24   6   1       72.05       69.01     15.30 o
  26   6   1       31.90       22.51     17.62 o
 -25   7   1        0.82       20.64     16.19 o
 -23   7   1      109.04      159.89     18.36 o
 -21   7   1      118.20      144.30     16.56 o
 -19   7   1      225.75      195.14     16.75 o
 -17   7   1       82.65       68.08     10.71 o
 -15   7   1      105.62      114.16     11.60 o
 -13   7   1      332.64      294.16     15.06 o
 -11   7   1      201.63      162.75     10.50 o
  -9   7   1        6.92       -3.43      5.49 o
  -7   7   1      688.26      657.22     25.70 o
  -5   7   1       41.09       44.54      5.88 o
  -3   7   1      143.46      142.32      7.62 o
  -1   7   1      411.19      407.31     12.15 o
   1   7   1     7195.89     6808.00     70.61 o
   3   7   1        1.44       -4.55      4.55 o
   5   7   1      132.86      128.41      7.52 o
   7   7   1     1635.93     1487.39     23.52 o
   9   7   1      537.95      458.49     16.78 o
  11   7   1      118.50      120.25     10.43 o
  13   7   1       10.43       21.63      7.94 o
  15   7   1      153.28      134.45     12.07 o
  17   7   1       46.40       30.72     10.84 o
  19   7   1       59.87       66.17     12.81 o
  21   7   1       34.28       33.69     12.08 o
  23   7   1       27.38       26.23     15.77 o
  25   7   1       22.53       38.72     18.72 o
 -22   8   1        0.84       -3.72     11.41 o
 -20   8   1       16.76       19.23     12.24 o
 -18   8   1       42.70       54.68     13.13 o
 -16   8   1       30.47       42.00     13.21 o
 -14   8   1        0.77       17.50      9.53 o
 -12   8   1       13.51       26.32      8.48 o
 -10   8   1        0.16       14.42      7.57 o
  -8   8   1      397.77      451.62     16.74 o
  -6   8   1       27.59       19.90      5.68 o
  -4   8   1        0.18       -4.31      4.68 o
  -2   8   1       13.12        9.13      5.09 o
   0   8   1       57.92       54.61      6.85 o
   2   8   1        0.67       -4.34      4.34 o
   4   8   1      440.97      438.46     12.67 o
   6   8   1       37.22       31.52      6.09 o
   8   8   1        4.30        8.80      6.91 o
  10   8   1        5.64       -1.45      8.32 o
  12   8   1       14.52       17.99      8.74 o
  14   8   1       46.93       99.08     13.38 o
  16   8   1       44.16       47.38     11.61 o
  18   8   1      111.14      139.06     15.49 o
  20   8   1       10.29       21.47     12.11 o
  22   8   1       14.19        7.30     12.63 o
 -19   9   1        3.46       -2.39     11.51 o
 -17   9   1        5.10        9.83     11.12 o
 -15   9   1       23.46       36.51     11.73 o
 -13   9   1       91.81      122.03     13.94 o
 -11   9   1       26.80       30.83     10.45 o
  -9   9   1        4.29       17.97      9.45 o
  -7   9   1        2.11        4.49      7.63 o
  -5   9   1        7.48        5.23      5.50 o
  -3   9   1      116.29      127.00      8.83 o
  -1   9   1       13.66       21.07      7.17 o
   1   9   1       14.32        7.94      6.59 o
   3   9   1       86.25      107.26      9.47 o
   5   9   1       25.41       26.68      8.34 o
   7   9   1       22.64       20.14     11.10 o
   9   9   1        2.33       -7.70      9.76 o
  11   9   1      393.98      474.97     27.14 o
  13   9   1      367.18      387.40     30.01 o
  15   9   1       43.65       26.02     16.05 o
  17   9   1       15.41       37.78     22.04 o
 -12  10   1        5.96       -2.55     12.29 o
 -10  10   1      276.37      305.55     35.31 o
  -8  10   1       66.98       78.57     14.96 o
  -6  10   1      112.06      141.55     13.56 o
  -4  10   1      198.69      218.00     19.69 o
  -2  10   1       37.63       49.65     10.74 o
   0  10   1      114.45      147.34     13.90 o
   2  10   1      162.57      194.22     15.06 o
   4  10   1      148.46      163.50     14.34 o
   6  10   1       14.44       22.88     10.43 o
   8  10   1        0.48       -8.76     10.72 o
  10  10   1        1.34       -3.85     11.36 o
 -34   0   2        4.38        6.90     24.24 o
 -32   0   2      460.73      494.13     37.45 o
 -30   0   2       76.10       79.88     20.67 o
 -28   0   2       70.90       83.23     19.51 o
 -26   0   2      294.28      314.44     26.07 o
 -24   0   2        0.53        9.54     15.66 o
 -22   0   2        4.36       14.71     15.95 o
 -20   0   2     1101.25     1027.87     39.11 o
 -18   0   2      524.82      540.11     20.41 o
 -16   0   2    10575.51    10835.49    160.40 o
 -14   0   2     2965.78     3497.74     51.50 o
 -12   0   2      635.35      656.39     21.59 o
 -10   0   2     4252.51     4784.19     66.28 o
  -8   0   2     2153.35     2228.03     36.75 o
  -6   0   2    25128.31    24221.34    282.54 o
  -4   0   2    17374.81    17727.29    215.01 o
  -2   0   2    10167.93     9666.63    103.88 o
   0   0   2    21078.08    20536.08    160.96 o
   2   0   2    18902.80    20255.20    236.43 o
   4   0   2    24228.83    24008.58    280.25 o
   6   0   2        5.30       11.56      4.36 o
   8   0   2    37208.73    40010.34    541.65 o
  10   0   2    22177.42    23050.47    318.58 o
  12   0   2     1080.74     1051.52     26.16 o
  14   0   2        0.33        1.94      6.32 o
  16   0   2       10.20       40.53     17.20 o
  18   0   2       37.60       35.83      9.30 o
  20   0   2        0.40        3.90     14.10 o
  22   0   2      125.75      175.72     28.04 o
  24   0   2      189.77      207.16     23.74 o
  26   0   2       91.99       76.88     19.87 o
  28   0   2      287.54      269.06     51.10 o
  30   0   2      214.09      253.99     44.38 o
  32   0   2      466.42      490.70     55.86 o
 -35   1   2       98.00      122.14     31.71 o
 -33   1   2      288.96      319.54     27.26 o
 -31   1   2       48.83       40.77     13.03 o
 -29   1   2      422.22      371.45     21.64 o
 -27   1   2        5.30       29.68     10.59 o
 -25   1   2       26.65       40.18     10.33 o
 -23   1   2     1067.06      926.03     27.10 o
 -21   1   2      148.33      170.82     11.24 o
 -19   1   2        1.32        0.47      5.12 o
 -17   1   2      292.42      288.21      9.77 o
 -15   1   2     3847.99     3781.88     42.37 o
 -13   1   2     1833.66     1879.23     26.39 o
 -11   1   2      629.21      738.42     13.44 o
  -9   1   2     4445.89     4555.73     47.03 o
  -7   1   2     2549.28     2423.70     22.23 o
  -5   1   2    14287.24    14460.20     95.32 o
  -3   1   2     5005.46     5109.95     34.91 o
  -1   1   2    18610.23    17959.24    137.46 o
   1   1   2     3901.28     4459.10     34.98 o
   3   1   2     1909.76     1921.67     16.03 o
   5   1   2       39.14       33.26      2.78 o
   7   1   2    13716.33    13773.53    117.19 o
   9   1   2      839.79      882.71     13.94 o
  11   1   2      824.79      901.97     15.08 o
  13   1   2     4035.35     4266.93     50.82 o
  15   1   2      274.26      292.90     13.67 o
  17   1   2      263.42      220.62     10.47 o
  19   1   2      101.85       78.90      9.89 o
  21   1   2      495.93      427.88     17.08 o
  23   1   2      275.82      227.32     16.45 o
  25   1   2        0.55        3.63      9.62 o
  27   1   2        4.00        8.86     12.21 o
  29   1   2       42.81       73.06     20.37 o
  31   1   2      309.95      327.41     27.85 o
 -34   2   2        1.34       -1.94     14.69 o
 -32   2   2       46.19       37.75     15.79 o
 -30   2   2        0.16        3.91     12.30 o
 -28   2   2      188.78      189.77     20.68 o
 -26   2   2      614.37      621.37     34.50 o
 -24   2   2      325.79      316.77     20.85 o
 -22   2   2      269.32      273.92     17.72 o
 -20   2   2     1611.26     1594.25     36.43 o
 -18   2   2        2.15        0.84      4.96 o
 -16   2   2       14.65       13.05      4.77 o
 -14   2   2     1296.20     1299.60     21.17 o
 -12   2   2      932.70     1087.95     19.35 o
 -10   2   2      161.63      255.01      8.96 o
  -8   2   2      938.57      909.75     18.10 o
  -6   2   2      450.95      491.88      6.86 o
  -4   2   2      608.69      659.54      8.83 o
  -2   2   2      266.81      294.71      3.85 o
   0   2   2     2504.25     2615.23     27.22 o
   2   2   2      206.36      269.66      4.59 o
   4   2   2      646.60      627.37      7.89 o
   6   2   2       50.25       73.34      3.68 o
   8   2   2        1.62       19.63      3.69 o
  10   2   2     1028.51      951.29     17.80 o
  12   2   2     1297.31     1298.24     20.10 o
  14   2   2      739.29      687.24     14.46 o
  16   2   2     1085.27     1071.30     25.82 o
  18   2   2       27.84       31.86      7.78 o
  20   2   2      580.03      579.04     19.03 o
  22   2   2       63.87       82.89     11.74 o
  24   2   2        7.99      -11.00     11.00 o
  26   2   2      157.32      147.94     18.91 o
  28   2   2       40.92       41.04     14.99 o
  30   2   2        6.00        0.60     13.99 o
  32   2   2        3.95       21.90     16.91 o
 -33   3   2        9.05        1.29     15.07 o
 -31   3   2      114.99       96.39     19.21 o
 -29   3   2       49.16       65.71     19.23 o
 -27   3   2        9.29        4.27     11.75 o
 -25   3   2        2.34        5.06     10.29 o
 -23   3   2     1379.36     1354.88     30.58 o
 -21   3   2     1655.02     1552.91     31.48 o
 -19   3   2     1373.65     1302.23     31.94 o
 -17   3   2     2181.12     2052.49     31.19 o
 -15   3   2       33.88       28.79      4.73 o
 -13   3   2     1758.85     1872.78     24.70 o
 -11   3   2       28.85       73.14      5.25 o
  -9   3   2    11230.27    11598.67    101.84 o
  -7   3   2      206.65      191.08      5.35 o
  -5   3   2     4164.94     4312.23     36.48 o
  -3   3   2     7594.20     8045.46     55.45 o
  -1   3   2     1578.81     1464.78     13.45 o
   1   3   2    11454.53    11911.61     87.43 o
   3   3   2     9925.29    11107.92     95.46 o
   5   3   2     1636.33     1743.35     16.98 o
   7   3   2      203.43      159.06      5.09 o
   9   3   2      728.00      646.27     11.80 o
  11   3   2       30.42        8.49      4.48 o
  13   3   2        5.27        2.37      4.70 o
  15   3   2     3276.63     3129.29     45.90 o
  17   3   2     2606.90     2447.03     45.17 o
  19   3   2      267.19      210.20     14.33 o
  21   3   2        0.43        3.43      8.30 o
  23   3   2       50.25       40.04     10.57 o
  25   3   2      255.34      276.20     22.06 o
  27   3   2      333.78      381.26     33.47 o
  29   3   2        0.96      -12.52     12.52 o
  31   3   2        5.99      -13.93     14.24 o
 -32   4   2       74.86      117.59     25.40 o
 -30   4   2      130.04      159.32     25.72 o
 -28   4   2      231.62      219.10     36.14 o
 -26   4   2        1.57       10.96     17.81 o
 -24   4   2      203.35      194.95     16.07 o
 -22   4   2       19.42       21.96      8.87 o
 -20   4   2       60.25       37.88      8.90 o
 -18   4   2      141.76      122.44      8.92 o
 -16   4   2       42.80       69.42      7.06 o
 -14   4   2     1085.52     1120.54     19.05 o
 -12   4   2      833.45      838.10     16.52 o
 -10   4   2     1215.93     1153.98     16.52 o
  -8   4   2      260.02      289.92      7.20 o
  -6   4   2      619.91      757.82     11.17 o
  -4   4   2     3450.54     3472.51     29.00 o
  -2   4   2      130.90      121.37      3.80 o
   0   4   2      223.24      270.50      6.19 o
   2   4   2        3.84       -1.02      2.18 o
   4   4   2      198.60      193.96      6.63 o
   6   4   2      259.51      200.47      5.94 o
   8   4   2     4041.88     4198.64     43.60 o
  10   4   2      758.51      736.09     14.86 o
  12   4   2       29.93       38.60      6.44 o
  14   4   2     1102.85     1000.68     24.60 o
  16   4   2      103.49       86.03      9.94 o
  18   4   2       52.85       51.14      9.19 o
  20   4   2       58.62       73.87     11.07 o
  22   4   2      194.92      195.23     15.50 o
  24   4   2      133.05      172.46     19.04 o
  26   4   2      120.47      132.68     19.29 o
  28   4   2      141.27      196.04     22.72 o
  30   4   2       22.18       53.42     21.62 o
 -31   5   2        0.10       -3.54     16.73 o
 -29   5   2      180.16      213.23     49.08 o
 -27   5   2      157.16      173.51     24.49 o
 -25   5   2       81.55       90.40     16.23 o
 -23   5   2       24.19       24.12     19.94 o
 -21   5   2      329.62      292.50     16.80 o
 -19   5   2       88.21       84.53     12.01 o
 -17   5   2      363.32      296.52     15.07 o
 -15   5   2      245.19      252.44     11.99 o
 -13   5   2      117.87      136.35      8.38 o
 -11   5   2       64.06       32.31      5.53 o
  -9   5   2     1284.99     1279.81     18.20 o
  -7   5   2     1271.88     1283.92     17.69 o
  -5   5   2      283.66      263.16      6.79 o
  -3   5   2      755.88      694.31     10.05 o
  -1   5   2     2036.45     1937.80     23.20 o
   1   5   2      834.25      866.34     11.09 o
   3   5   2      435.45      431.73      8.51 o
   5   5   2     1241.72     1221.27     15.78 o
   7   5   2        0.98        6.45      3.18 o
   9   5   2       89.69      104.55      5.86 o
  11   5   2      209.17      194.02      9.21 o
  13   5   2      876.20      749.05     21.09 o
  15   5   2       80.61       75.46     14.83 o
  17   5   2       32.14       26.03      8.31 o
  19   5   2        6.32       11.92      8.63 o
  21   5   2       66.11       44.28     11.90 o
  23   5   2       39.90       60.48     19.88 o
  25   5   2      141.62      110.96     21.85 o
  27   5   2       93.76      106.75     22.97 o
 -28   6   2       12.79       -4.04     16.23 o
 -26   6   2       40.71       50.82     18.23 o
 -24   6   2       19.79       18.64     12.13 o
 -22   6   2       70.35       69.87     11.86 o
 -20   6   2      235.38      196.02     14.88 o
 -18   6   2       22.15       14.92      8.82 o
 -16   6   2      516.81      497.67     19.46 o
 -14   6   2      636.32      522.60     21.14 o
 -12   6   2      208.01      189.73     12.98 o
 -10   6   2      158.97      139.28      8.49 o
  -8   6   2      913.79      764.46     16.58 o
  -6   6   2     1391.00     1314.47     20.09 o
  -4   6   2       61.70       51.05      5.21 o
  -2   6   2      751.93      712.67     12.58 o
   0   6   2     1048.25      935.31     13.37 o
   2   6   2     5734.60     5317.69     51.71 o
   4   6   2     1071.73     1050.44     25.77 o
   6   6   2       23.32       11.30      4.80 o
   8   6   2     2651.94     2233.87     30.88 o
  10   6   2       83.42       66.11      8.07 o
  12   6   2       50.74       46.09      7.98 o
  14   6   2      183.45      197.25     19.74 o
  16   6   2       62.74       59.26      9.65 o
  18   6   2       20.79       20.20      8.81 o
  20   6   2       48.09       61.02     14.49 o
  22   6   2       68.38      131.80     16.27 o
  24   6   2       39.82       30.91     17.05 o
  26   6   2      120.06      116.96     23.38 o
 -27   7   2        3.15      -14.86     16.26 o
 -25   7   2       30.56       35.05     17.07 o
 -23   7   2       12.52      -10.58     10.58 o
 -21   7   2       57.51       81.75     14.36 o
 -19   7   2       26.74       49.35     11.07 o
 -17   7   2       21.83       28.80      9.70 o
 -15   7   2       49.96       49.84      9.80 o
 -13   7   2        0.07        6.62      6.52 o
 -11   7   2       26.94       13.56      6.24 o
  -9   7   2       92.45      121.01      8.47 o
  -7   7   2      464.57      442.20     14.68 o
  -5   7   2      754.68      654.41     14.30 o
  -3   7   2      554.78      502.91     12.21 o
  -1   7   2      468.71      465.63     10.93 o
   1   7   2      115.99      153.88      7.66 o
   3   7   2      825.69      804.86     15.72 o
   5   7   2      325.59      295.48     10.06 o
   7   7   2       16.68       27.36      5.70 o
   9   7   2       61.16       78.46     10.39 o
  11   7   2      165.14      180.90     11.62 o
  13   7   2      220.32      204.05     12.98 o
  15   7   2       20.02       12.76      8.14 o
  17   7   2       12.69        9.05      9.43 o
  19   7   2        4.45        3.57      9.82 o
  21   7   2       60.96       76.96     14.52 o
  23   7   2       35.10       28.83     17.50 o
 -24   8   2      103.99      105.23     22.27 o
 -22   8   2        0.01       10.71     12.28 o
 -20   8   2       84.66       75.55     18.40 o
 -18   8   2        2.22        4.58     10.46 o
 -16   8   2       75.69       99.45     17.67 o
 -14   8   2       79.72       81.72     12.10 o
 -12   8   2        3.53        7.00      8.16 o
 -10   8   2      115.98       97.53     14.48 o
  -8   8   2      440.46      399.81     24.49 o
  -6   8   2       38.49       42.15      6.91 o
  -4   8   2        4.99        6.73      4.49 o
  -2   8   2        0.35       -1.56      4.48 o
   0   8   2       51.42       50.78      6.11 o
   2   8   2       93.85       92.15      7.52 o
   4   8   2       92.18       73.03      6.95 o
   6   8   2      519.67      528.36     15.43 o
   8   8   2        0.93       -0.08      6.05 o
  10   8   2        0.04       -7.86      8.33 o
  12   8   2      146.11      179.99     13.39 o
  14   8   2      128.04      133.96     15.12 o
  16   8   2       33.80       31.58     11.29 o
  18   8   2        0.01        2.07     10.53 o
  20   8   2       83.92      114.78     15.07 o
 -19   9   2      253.83      304.48     21.49 o
 -17   9   2        6.50       21.87     11.87 o
 -15   9   2      111.15      118.27     33.79 o
 -13   9   2      107.12      121.75     14.13 o
 -11   9   2       55.10       45.97     11.38 o
  -9   9   2       57.64       61.80     15.40 o
  -7   9   2       14.56       13.28      7.62 o
  -5   9   2      119.25      164.87     10.43 o
  -3   9   2       23.11       24.01      6.11 o
  -1   9   2       77.86       91.08     10.14 o
   1   9   2      130.04      103.31     11.47 o
   3   9   2       23.43       25.24      8.05 o
   5   9   2       16.01       14.47     15.47 o
   7   9   2      104.60      120.20     16.42 o
   9   9   2       38.27       35.44     32.08 o
  11   9   2        2.66       20.06     12.58 o
  13   9   2      248.07      321.60     24.39 o
  15   9   2       78.34       97.15     17.85 o
  17   9   2       15.05       14.54     14.49 o
 -12  10   2        1.26        0.00     10.59 o
 -10  10   2       10.73       18.63     10.24 o
  -8  10   2       10.01        3.96      8.96 o
  -6  10   2        0.40       -7.41     11.39 o
  -4  10   2        1.13       22.78     12.55 o
  -2  10   2        2.53       -3.33      9.26 o
   0  10   2       21.80        8.67     11.14 o
   2  10   2        1.43       -7.54      8.77 o
   4  10   2       51.14       38.43      9.46 o
   6  10   2       19.78       20.74     10.46 o
   8  10   2        2.39       -7.96     10.96 o
  10  10   2       34.89       11.20     12.25 o
 -35   1   3        1.88       -9.20     14.51 o
 -33   1   3       65.28       55.64     16.68 o
 -31   1   3      269.16      271.31     20.39 o
 -29   1   3      191.25      170.13     16.84 o
 -27   1   3      862.03      944.43     32.61 o
 -25   1   3      485.67      537.93     21.89 o
 -23   1   3     1431.75     1263.86     40.88 o
 -21   1   3      337.80      306.55     13.81 o
 -19   1   3      229.33      263.57      9.97 o
 -17   1   3      158.39      150.05      9.11 o
 -15   1   3      259.16      284.65      9.64 o
 -13   1   3       94.55      326.64     17.28 o
 -11   1   3     2941.32     3174.81     37.18 o
  -9   1   3      582.98      965.37     14.36 o
  -7   1   3     5973.13     7150.01     66.23 o
  -5   1   3    51536.15    50628.01    318.86 o
  -3   1   3     1817.99     1855.71     15.49 o
  -1   1   3     3407.66     3396.29     23.97 o
   1   1   3    20242.29    20225.58    153.64 o
   3   1   3    59548.97    58444.66    408.62 o
   5   1   3    10086.63    10332.69     83.62 o
   7   1   3     6356.75     6086.94     60.28 o
   9   1   3    10701.96    11626.84    117.98 o
  11   1   3       20.05       68.96      5.75 o
  13   1   3      297.13      359.58     15.38 o
  15   1   3       93.56      114.80      8.13 o
  17   1   3      141.34      194.29     13.08 o
  19   1   3      136.51      130.84     10.92 o
  21   1   3      331.20      351.64     18.74 o
  23   1   3      427.06      489.40     28.53 o
  25   1   3        8.25       14.94     11.67 o
  27   1   3       27.67       41.62     15.20 o
  29   1   3        4.45        9.19     14.46 o
  31   1   3       56.11      102.86     24.29 o
 -34   2   3       49.13       62.55     19.98 o
 -32   2   3       64.31       55.50     17.00 o
 -30   2   3        3.93       15.09     12.14 o
 -28   2   3      365.40      387.88     21.30 o
 -26   2   3      301.93      302.46     18.69 o
 -24   2   3      226.28      229.47     15.87 o
 -22   2   3      343.26      308.76     14.61 o
 -20   2   3       37.39       48.90      7.97 o
 -18   2   3        4.37       48.51      7.15 o
 -16   2   3      401.96      424.95     11.26 o
 -14   2   3      249.26      249.36      7.04 o
 -12   2   3     1406.61     1561.65     18.37 o
 -10   2   3      267.45      251.35      6.51 o
  -8   2   3     2323.34     2140.14     20.87 o
  -6   2   3     8153.44     8737.71     64.95 o
  -4   2   3      103.10       98.02     16.29 o
  -2   2   3    10297.70     9934.70     77.03 o
   0   2   3     5756.58     5466.52     56.70 o
   2   2   3      485.45      795.34     20.62 o
   4   2   3       31.10       74.23      5.44 o
   6   2   3      317.11      293.29      6.40 o
   8   2   3      835.07     1014.12     13.95 o
  10   2   3      743.92      779.06     12.58 o
  12   2   3      132.48      132.12      7.13 o
  14   2   3     1922.13     1725.40     27.41 o
  16   2   3      782.86      679.65     18.81 o
  18   2   3        0.04       10.73      6.70 o
  20   2   3      320.10      289.21     16.67 o
  22   2   3       24.85       26.27     11.58 o
  24   2   3       46.19       36.91     15.25 o
  26   2   3      149.21      165.36     19.78 o
  28   2   3        7.22       -0.59     20.43 o
  30   2   3       30.34       34.45     17.21 o
 -33   3   3        6.07      -15.61     15.61 o
 -31   3   3        4.75       -4.78     12.48 o
 -29   3   3       10.34       21.06     13.22 o
 -27   3   3      199.83      206.16     19.64 o
 -25   3   3      148.41      149.70     29.39 o
 -23   3   3        2.89        0.82      7.16 o
 -21   3   3      288.30      317.78     14.40 o
 -19   3   3      116.12      113.21      9.45 o
 -17   3   3      635.82      550.39     13.20 o
 -15   3   3       11.61       13.25      3.99 o
 -13   3   3      472.62      472.86     10.28 o
 -11   3   3      301.24      477.78      9.76 o
  -9   3   3     1057.09     1142.04     13.04 o
  -7   3   3      265.17      260.81      6.73 o
  -5   3   3      423.62      482.34      6.96 o
  -3   3   3      147.01      248.97      5.81 o
  -1   3   3     1720.45     1840.46     22.56 o
   1   3   3       74.54       69.88      5.00 o
   3   3   3      664.67      725.19      9.37 o
   5   3   3     1598.38     1993.47     20.41 o
   7   3   3      432.76      512.92      9.12 o
   9   3   3       68.00       74.60      4.87 o
  11   3   3      212.90      216.08      8.64 o
  13   3   3      139.34      193.67      9.18 o
  15   3   3       50.58       51.48      7.71 o
  17   3   3      696.42      737.35     22.80 o
  19   3   3       91.01      103.22     11.73 o
  21   3   3       86.33       78.27     12.37 o
  23   3   3        0.94        0.19     10.61 o
  25   3   3        9.23        0.96     11.91 o
  27   3   3        0.51        3.43     17.31 o
  29   3   3       12.75       13.21     14.48 o
 -32   4   3       58.04       54.36     29.05 o
 -30   4   3       33.92       49.01     15.43 o
 -28   4   3       35.38       12.91     12.82 o
 -26   4   3      312.08      323.42     22.63 o
 -24   4   3        0.00        3.77      8.59 o
 -22   4   3      667.99      643.65     22.73 o
 -20   4   3      874.55      879.32     22.94 o
 -18   4   3      162.32      171.49      9.96 o
 -16   4   3      205.36      246.13     11.11 o
 -14   4   3     1087.91     1160.33     18.06 o
 -12   4   3      972.64      962.74     15.43 o
 -10   4   3        7.41       24.84      2.99 o
  -8   4   3      177.18      174.49      5.70 o
  -6   4   3      105.44      172.71      5.05 o
  -4   4   3      845.11     1007.75     11.73 o
  -2   4   3      776.25      794.42      9.41 o
   0   4   3     1411.23     1597.95     18.18 o
   2   4   3      528.66      636.23     10.72 o
   4   4   3       26.03        9.85      2.70 o
   6   4   3      294.15      312.21      7.30 o
   8   4   3        1.33       19.89      3.82 o
  10   4   3      721.49      772.91     17.43 o
  12   4   3     2018.30     1866.14     35.03 o
  14   4   3        2.22       10.68      7.45 o
  16   4   3      286.33      368.58     16.67 o
  18   4   3      101.40      103.60     11.77 o
  20   4   3       31.14       25.02     13.79 o
  22   4   3        7.41       19.91     11.18 o
  24   4   3      109.43      125.17     17.70 o
  26   4   3      314.16      347.16     33.02 o
  28   4   3       65.04      121.41     20.36 o
 -31   5   3        0.05        2.06     16.78 o
 -29   5   3       30.82        9.07     15.82 o
 -27   5   3      234.94      235.41     21.90 o
 -25   5   3       16.69        4.89     11.58 o
 -23   5   3      570.80      580.98     23.56 o
 -21   5   3       14.85       17.37      8.97 o
 -19   5   3      147.32      128.46     15.62 o
 -17   5   3       92.61      104.68     10.71 o
 -15   5   3        6.34       13.83      5.93 o
 -13   5   3      246.64      267.44     11.39 o
 -11   5   3      778.78      809.07     16.66 o
  -9   5   3      173.29      175.44      7.38 o
  -7   5   3      318.07      373.52      8.92 o
  -5   5   3      162.93      148.14      5.17 o
  -3   5   3       12.93       13.19      2.75 o
  -1   5   3      305.82      315.47      7.38 o
   1   5   3      103.90       99.14      3.60 o
   3   5   3     1488.36     1435.92     21.04 o
   5   5   3        7.91       13.25      3.37 o
   7   5   3     1597.20     1536.52     21.47 o
   9   5   3       32.41       46.55      5.08 o
  11   5   3      158.84      169.50     10.48 o
  13   5   3      193.43      195.63     14.60 o
  15   5   3       82.13      113.59     10.71 o
  17   5   3      116.05      108.49     11.36 o
  19   5   3        1.21       30.44      9.19 o
  21   5   3        1.11       11.60      9.27 o
  23   5   3       53.79       40.91     13.00 o
  25   5   3       69.64       80.07     20.52 o
  27   5   3        0.76        4.98     18.28 o
 -30   6   3       35.08        7.59     18.67 o
 -28   6   3        0.10       -3.91     35.49 o
 -26   6   3       85.65      103.37     21.05 o
 -24   6   3      118.73      135.63     27.97 o
 -22   6   3        0.28       11.89      9.26 o
 -20   6   3      159.46      133.17     13.28 o
 -18   6   3       16.34       42.64      9.67 o
 -16   6   3      119.92      115.92     11.71 o
 -14   6   3        3.73        7.17      7.41 o
 -12   6   3      347.92      320.26     12.93 o
 -10   6   3      325.09      379.68     12.22 o
  -8   6   3     1025.52      941.32     20.64 o
  -6   6   3       45.72       47.54      5.63 o
  -4   6   3       55.33       97.25      7.96 o
  -2   6   3     6434.02     6191.14     55.02 o
   0   6   3     1425.91     1372.47     19.45 o
   2   6   3       84.34       84.50      4.65 o
   4   6   3      163.73      213.84      6.91 o
   6   6   3      620.67      558.22     12.61 o
   8   6   3      371.28      409.76     15.33 o
  10   6   3       89.80       62.61      8.13 o
  12   6   3      565.87      485.47     23.01 o
  14   6   3      622.12      626.63     26.60 o
  16   6   3       60.71       78.81     10.88 o
  18   6   3       21.37       32.09      9.55 o
  20   6   3       75.13       71.90     22.22 o
  22   6   3       47.32       53.15     16.76 o
  24   6   3       92.34      106.50     16.99 o
  26   6   3       12.39       47.21     19.92 o
 -27   7   3       12.75        5.60     16.30 o
 -25   7   3       16.84       16.98     16.97 o
 -23   7   3        1.71        0.18     11.40 o
 -21   7   3       50.75       48.84     12.86 o
 -19   7   3      263.50      245.14     27.72 o
 -17   7   3        1.40        5.80      9.82 o
 -15   7   3      433.50      439.20     18.97 o
 -13   7   3      145.55      164.79     11.10 o
 -11   7   3       67.16       73.43      7.66 o
  -9   7   3       63.61       61.44      8.40 o
  -7   7   3     1889.59     1853.55     30.59 o
  -5   7   3      674.88      635.23     13.64 o
  -3   7   3      844.81      793.36     14.97 o
  -1   7   3      479.45      456.88     10.34 o
   1   7   3      574.42      576.17     14.63 o
   3   7   3        0.15       39.78      6.13 o
   5   7   3      317.46      244.80     11.21 o
   7   7   3       70.45       45.27      6.37 o
   9   7   3      465.62      478.14     19.50 o
  11   7   3      318.95      314.65     15.89 o
  13   7   3       26.67       34.07      9.36 o
  15   7   3       97.16       87.52     11.75 o
  17   7   3        2.98       14.57     10.02 o
  19   7   3       18.62       26.38     11.17 o
  21   7   3       14.26       -6.84     10.34 o
  23   7   3        0.51        0.69     11.79 o
 -24   8   3      195.59      285.86     28.43 o
 -22   8   3        2.12        7.08     12.66 o
 -20   8   3        6.66        2.36     11.66 o
 -18   8   3        3.69       22.63     10.80 o
 -16   8   3        0.85       -6.40      9.29 o
 -14   8   3        0.34        1.08      8.99 o
 -12   8   3        2.29       10.34      7.10 o
 -10   8   3       18.65       22.89      6.73 o
  -8   8   3      249.57      270.76     11.62 o
  -6   8   3        0.10        1.68      5.23 o
  -4   8   3       54.76       67.10      6.45 o
  -2   8   3       53.39       59.62     10.29 o
   0   8   3      227.73      238.15     11.03 o
   2   8   3        0.42       -8.09      8.09 o
   4   8   3       16.60       20.75      7.04 o
   6   8   3       36.09       26.23      9.35 o
   8   8   3       31.14       45.59      9.88 o
  10   8   3        9.21       31.35     11.53 o
  12   8   3        3.40        1.00      7.63 o
  14   8   3       47.40       72.65     11.20 o
  16   8   3        0.04       -5.37      9.24 o
  18   8   3        1.03       -1.68      9.85 o
  20   8   3      129.15      173.46     17.14 o
 -19   9   3      457.40      618.39     28.79 o
 -17   9   3      355.91      395.65     40.81 o
 -15   9   3       15.83       20.96     11.48 o
 -13   9   3      113.28      140.36     14.82 o
 -11   9   3      109.11      113.89     13.15 o
  -9   9   3        0.26        9.49      6.92 o
  -7   9   3        0.09       -0.62      5.62 o
  -5   9   3        2.23       -7.09      7.09 o
  -3   9   3        0.35        0.36      7.09 o
  -1   9   3       21.01       15.53      7.85 o
   1   9   3        9.48        4.85      7.03 o
   3   9   3       35.99       29.37      8.21 o
   5   9   3       70.29      104.21     12.05 o
   7   9   3      228.17      278.02     19.87 o
   9   9   3      181.43      213.63     18.34 o
  11   9   3        0.10        4.37     11.04 o
  13   9   3        3.05       21.41     13.04 o
  15   9   3      110.27      168.19     20.75 o
 -12  10   3       21.68       52.30     17.80 o
 -10  10   3       50.04       54.84     15.27 o
  -8  10   3       27.77       18.22     13.32 o
  -6  10   3       15.00       18.15     10.32 o
  -4  10   3      269.80      324.73     23.97 o
  -2  10   3       33.34       35.64     10.39 o
   0  10   3       66.27       58.32     11.05 o
   2  10   3      148.76      173.89     14.67 o
   4  10   3       80.52       83.08     10.93 o
   6  10   3        0.07        1.70     10.45 o
   8  10   3       23.96       47.88     40.83 o
 -36   0   4        2.44        4.91     19.35 o
 -34   0   4       88.30      106.40     25.37 o
 -32   0   4       76.56       67.45     31.05 o
 -30   0   4      376.82      376.82     31.49 o
 -28   0   4       74.44       65.66     17.86 o
 -26   0   4      175.30      152.26     21.05 o
 -24   0   4      496.81      373.31     25.76 o
 -22   0   4       57.25       71.97     14.34 o
 -20   0   4      981.70     1027.63     29.55 o
 -18   0   4     5199.86     4834.09     81.60 o
 -16   0   4     1194.40     1095.18     23.93 o
 -14   0   4      150.86      160.08      8.77 o
 -12   0   4     5059.35     4976.34     66.78 o
 -10   0   4     5622.14     5241.80     68.32 o
  -8   0   4    23789.47    24327.47    289.77 o
  -6   0   4   170666.45   159637.70   1690.48 o
  -4   0   4    38163.65    38136.70    392.92 o
  -2   0   4    23462.21    22728.87    217.70 o
   0   0   4    63291.37    61888.51    544.33 o
   2   0   4     4419.73     4784.07     60.72 o
   4   0   4       22.45       67.00     17.28 o
   6   0   4     6791.98     7449.89    109.35 o
   8   0   4    14969.04    14998.36    211.47 o
  10   0   4      749.14      883.48     23.66 o
  12   0   4       93.51      106.13     10.68 o
  14   0   4        2.95        5.10      6.75 o
  16   0   4     1732.27     1543.45     38.20 o
  18   0   4        2.56       -0.21      7.84 o
  20   0   4       65.04       35.32     15.00 o
  22   0   4      110.78       76.11     18.38 o
  24   0   4       55.74       54.66     16.77 o
  26   0   4        0.42       -2.80     21.17 o
  28   0   4       48.18        2.99     22.46 o
  30   0   4      158.25      154.60     40.19 o
 -35   1   4        6.00       -8.74     15.17 o
 -33   1   4        7.36        3.22     11.71 o
 -31   1   4      107.92      106.34     15.38 o
 -29   1   4      250.50      295.16     22.16 o
 -27   1   4       85.26       89.03     13.06 o
 -25   1   4      928.11      930.45     46.39 o
 -23   1   4        2.10       -2.39      7.25 o
 -21   1   4      760.90      778.02     24.10 o
 -19   1   4      850.43      823.19     16.76 o
 -17   1   4     2126.22     2345.63     32.87 o
 -15   1   4      811.67      860.96     16.56 o
 -13   1   4        2.10        5.79      3.78 o
 -11   1   4      913.95      920.76     11.42 o
  -9   1   4      447.75      466.24      6.82 o
  -7   1   4    12138.98    11823.60     90.19 o
  -5   1   4      307.53      298.73      5.05 o
  -3   1   4     4114.86     4335.56     36.67 o
  -1   1   4    18769.67    18705.05    127.08 o
   1   1   4     2125.88     2122.94     18.13 o
   3   1   4     4461.05     4533.61     35.33 o
   5   1   4    15393.36    15316.14    129.79 o
   7   1   4     1601.19     1744.88     25.10 o
   9   1   4        3.86        5.23      3.60 o
  11   1   4     3327.79     3363.95     38.79 o
  13   1   4     1141.18     1153.53     21.26 o
  15   1   4      108.46      138.59      8.76 o
  17   1   4       20.92        3.61      6.71 o
  19   1   4      479.65      486.99     17.83 o
  21   1   4        4.88       16.72      9.39 o
  23   1   4        8.94       22.24     12.09 o
  25   1   4       99.31       77.85     25.56 o
  27   1   4      108.30      111.95     22.80 o
  29   1   4      185.59      165.41     60.00 o
  31   1   4      152.96      180.14     29.89 o
 -34   2   4       20.50        6.57     15.27 o
 -32   2   4       39.66       35.03     24.81 o
 -30   2   4        1.74        0.05     10.19 o
 -28   2   4        3.09       -5.27      8.92 o
 -26   2   4      526.76      529.83     22.78 o
 -24   2   4        6.86       11.88      8.33 o
 -22   2   4      517.13      499.68     18.67 o
 -20   2   4     1040.02     1001.75     19.08 o
 -18   2   4      467.66      478.32     11.41 o
 -16   2   4      221.68      152.09      6.44 o
 -14   2   4      421.98      473.75      8.64 o
 -12   2   4     1313.23     1385.82     16.08 o
 -10   2   4     1982.40     1999.58     20.41 o
  -8   2   4     1923.26     1916.79     18.14 o
  -6   2   4     4896.50     4596.74     37.80 o
  -4   2   4     9569.82     9238.28     65.40 o
  -2   2   4      698.72      825.43     10.43 o
   0   2   4     1258.28     1281.70     14.50 o
   2   2   4     7217.03     7634.21     57.02 o
   4   2   4       34.98       25.28      2.66 o
   6   2   4       94.30      153.33      5.23 o
   8   2   4     3436.51     3845.20     41.32 o
  10   2   4     3109.55     3090.29     35.97 o
  12   2   4       96.48      107.31      7.34 o
  14   2   4       84.18       86.42      7.55 o
  16   2   4     3631.49     3618.54     53.01 o
  18   2   4      252.27      244.79     13.31 o
  20   2   4        0.30        3.81      8.16 o
  22   2   4       20.63       30.32     21.89 o
  24   2   4        3.75        9.06     11.74 o
  26   2   4        7.76        3.17     14.19 o
  28   2   4       20.75       40.39     17.05 o
  30   2   4        0.06      -10.51     13.86 o
 -35   3   4        7.96       22.06     29.55 o
 -33   3   4      312.60      362.65     41.06 o
 -31   3   4       54.80       44.55     16.10 o
 -29   3   4       87.29      109.13     17.00 o
 -27   3   4      360.12      362.43     32.53 o
 -25   3   4       94.64       89.95     12.61 o
 -23   3   4       20.43       -2.57      7.13 o
 -21   3   4      399.04      384.30     15.40 o
 -19   3   4     1031.15     1016.83     17.88 o
 -17   3   4     1328.56     1303.26     19.72 o
 -15   3   4      108.06      108.34      6.83 o
 -13   3   4     3071.91     3245.30     34.67 o
 -11   3   4     3697.89     3980.49     39.86 o
  -9   3   4     1863.90     2116.55     20.60 o
  -7   3   4     3371.94     3445.40     28.95 o
  -5   3   4     2607.59     2807.83     26.58 o
  -3   3   4    16332.19    17690.11    143.28 o
  -1   3   4      257.32      378.32      9.78 o
   1   3   4     5887.83     6384.45     74.77 o
   3   3   4     1136.23     1399.89     17.17 o
   5   3   4        6.77        7.76      2.62 o
   7   3   4       27.29       55.77      5.26 o
   9   3   4     2183.27     2282.36     33.15 o
  11   3   4     4981.11     4670.45     50.84 o
  13   3   4     4201.78     3974.09     60.71 o
  15   3   4       13.23       -0.65      7.10 o
  17   3   4      191.18      210.17     13.89 o
  19   3   4       50.93       45.18      9.88 o
  21   3   4        2.19        0.42      9.18 o
  23   3   4        0.46        7.95     11.48 o
  25   3   4       51.81       71.71     17.03 o
  27   3   4      324.86      337.42     26.74 o
  29   3   4        4.30       -0.32     16.32 o
 -34   4   4      126.07      162.65     42.07 o
 -32   4   4       43.68       49.28     27.41 o
 -30   4   4       58.48       33.42     14.74 o
 -28   4   4        1.90       13.74     18.12 o
 -26   4   4      144.15      144.72     16.99 o
 -24   4   4      183.69      182.74     17.14 o
 -22   4   4       33.76       33.42      8.18 o
 -20   4   4      728.48      719.48     21.99 o
 -18   4   4     1098.18     1013.49     19.66 o
 -16   4   4        1.16        5.85      4.27 o
 -14   4   4      565.90      581.95     12.21 o
 -12   4   4      497.40      525.20      9.42 o
 -10   4   4        2.18        7.41      2.75 o
  -8   4   4      874.50     1074.05     14.19 o
  -6   4   4     1488.10     1612.37     18.99 o
  -4   4   4      405.22      409.13      6.59 o
  -2   4   4     1485.10     1701.19     24.69 o
   0   4   4      761.97      706.68     17.46 o
   2   4   4      116.07       87.11      4.68 o
   4   4   4     2333.52     2405.94     25.28 o
   6   4   4        0.45        3.03      2.88 o
   8   4   4      239.00      198.22      6.87 o
  10   4   4      399.32      457.47     13.81 o
  12   4   4     1503.11     1531.73     31.31 o
  14   4   4     1022.32      933.29     25.28 o
  16   4   4       87.78       99.80     10.80 o
  18   4   4     1518.40     1489.16     35.25 o
  20   4   4       12.57       -0.72      8.17 o
  22   4   4       89.40       66.85     12.46 o
  24   4   4       86.97       82.98     17.30 o
  26   4   4        0.01       -5.17     12.87 o
  28   4   4        5.29       -4.60     14.31 o
 -31   5   4        0.30       25.24     18.36 o
 -29   5   4        0.44       18.73     17.11 o
 -27   5   4       75.09       65.06     17.58 o
 -25   5   4      282.84      246.80     20.28 o
 -23   5   4       21.89       37.65     10.17 o
 -21   5   4      238.22      267.14     16.00 o
 -19   5   4      299.04      274.41     15.64 o
 -17   5   4        6.77       14.87      6.65 o
 -15   5   4       15.82        7.60      7.72 o
 -13   5   4      107.59       71.51      6.77 o
 -11   5   4      123.86      147.54      7.84 o
  -9   5   4      871.28      951.64     16.36 o
  -7   5   4       15.75        3.79      3.48 o
  -5   5   4      170.02      190.99      5.65 o
  -3   5   4      487.30      520.52      7.83 o
  -1   5   4      807.00      853.54     12.57 o
   1   5   4        2.92        6.29      4.35 o
   3   5   4      580.51      532.25     15.42 o
   5   5   4       30.02       35.25      3.52 o
   7   5   4        6.48        4.08      3.50 o
   9   5   4        2.79       -0.07      4.50 o
  11   5   4      440.82      438.11     19.41 o
  13   5   4        6.18        8.02      7.02 o
  15   5   4       64.53       79.34     10.02 o
  17   5   4      426.59      402.21     18.38 o
  19   5   4        3.00        1.97     11.09 o
  21   5   4       24.31       44.48     11.06 o
  23   5   4       63.42       59.62     17.03 o
  25   5   4       23.60        1.46     17.18 o
  27   5   4       22.67       16.43     18.04 o
 -30   6   4        2.66       -7.62     16.09 o
 -28   6   4        0.31       17.24     18.04 o
 -26   6   4        3.83       -0.99     23.65 o
 -24   6   4      419.86      511.29     27.53 o
 -22   6   4      134.03      136.56     14.20 o
 -20   6   4        3.60       -7.72      7.72 o
 -18   6   4      284.68      220.55     14.82 o
 -16   6   4       22.42       44.42      8.16 o
 -14   6   4      503.44      447.50     15.59 o
 -12   6   4      944.10      893.28     26.19 o
 -10   6   4      208.46      197.68      9.32 o
  -8   6   4     1235.93     1106.46     20.07 o
  -6   6   4      638.39      553.14     13.15 o
  -4   6   4     2008.82     1890.42     22.03 o
  -2   6   4      821.36      679.60     15.47 o
   0   6   4      440.56      435.52     10.13 o
   2   6   4       29.57       13.85      5.72 o
   4   6   4        3.31       12.44      5.39 o
   6   6   4      846.28      803.03     19.01 o
   8   6   4       12.96        3.26      5.47 o
  10   6   4      151.83      112.45      9.14 o
  12   6   4       57.63       77.15      9.09 o
  14   6   4      124.67      117.69     11.09 o
  16   6   4      205.41      206.55     15.46 o
  18   6   4       12.90       25.13     10.72 o
  20   6   4        0.03        8.32     10.39 o
  22   6   4        1.75        1.89     16.94 o
  24   6   4       15.97       11.27     14.94 o
 -27   7   4       11.73       12.42     17.23 o
 -25   7   4        4.88        0.36     15.60 o
 -23   7   4       21.68       61.55     17.33 o
 -21   7   4       45.94       59.41     13.00 o
 -19   7   4       25.20       19.57     15.14 o
 -17   7   4       98.84      134.80     13.36 o
 -15   7   4       22.10        4.15      8.06 o
 -13   7   4      257.11      287.48     13.69 o
 -11   7   4        4.15        3.22      5.52 o
  -9   7   4      165.98      160.21      9.19 o
  -7   7   4        2.08       -4.55      4.55 o
  -5   7   4       58.50       46.95      5.85 o
  -3   7   4       20.83       21.01      4.25 o
  -1   7   4      527.23      459.56     11.62 o
   1   7   4      104.31       62.01      6.66 o
   3   7   4      187.59      207.04     10.54 o
   5   7   4      206.59      203.54     11.71 o
   7   7   4       85.93       69.26      8.91 o
   9   7   4       15.38       34.55      8.20 o
  11   7   4        0.02        4.09      9.68 o
  13   7   4        0.00       -6.62      6.62 o
  15   7   4       27.42       28.82     10.20 o
  17   7   4       10.91       19.97     12.46 o
  19   7   4       14.56       20.56     14.61 o
  21   7   4       12.27       12.93     11.70 o
 -24   8   4        4.33      -16.20     24.18 o
 -22   8   4      124.71      187.34     50.95 o
 -20   8   4       85.05       76.73     14.76 o
 -18   8   4       60.10       55.48     12.76 o
 -16   8   4       83.98       56.69     21.21 o
 -14   8   4      211.38      205.16     17.41 o
 -12   8   4        7.93       14.78      6.85 o
 -10   8   4        1.70        4.53      6.80 o
  -8   8   4      322.07      333.39     12.57 o
  -6   8   4      383.34      397.51     13.05 o
  -4   8   4        2.99       -4.93      5.26 o
  -2   8   4      604.17      583.27     21.34 o
   0   8   4      233.00      206.02     12.99 o
   2   8   4       22.29       22.61      6.68 o
   4   8   4      255.33      263.09     13.81 o
   6   8   4       28.42       26.82      7.79 o
   8   8   4      111.64       97.65     12.16 o
  10   8   4      330.31      301.27     20.68 o
  12   8   4       93.09       70.62     14.73 o
  14   8   4        9.00       -6.40     11.51 o
  16   8   4       71.53       55.59     37.45 o
  18   8   4       30.10       36.97     15.58 o
 -19   9   4       97.37      158.62     21.15 o
 -17   9   4        0.00        0.59     11.16 o
 -15   9   4       59.38      100.72     14.18 o
 -13   9   4        0.97       -5.55      9.41 o
 -11   9   4        1.37        2.70      7.02 o
  -9   9   4       24.51       31.79      7.61 o
  -7   9   4        0.24       -1.19      7.47 o
  -5   9   4       19.04       24.55      8.42 o
  -3   9   4       36.71       54.34     12.46 o
  -1   9   4        0.37        0.62      7.18 o
   1   9   4      258.23      249.02     16.19 o
   3   9   4      316.75      289.03     16.57 o
   5   9   4      163.24      179.03     24.49 o
   7   9   4        2.63       -9.54      9.54 o
   9   9   4       77.29       84.28     13.96 o
  11   9   4      171.59      189.34     18.77 o
  13   9   4        4.97       -6.02     11.78 o
  15   9   4        1.04        6.34     14.84 o
 -12  10   4        0.57       -1.00     14.07 o
 -10  10   4        1.96        3.28     12.99 o
  -8  10   4        1.30        6.45     10.14 o
  -6  10   4      143.20      157.91     14.38 o
  -4  10   4       74.75      100.47     18.09 o
  -2  10   4        0.32        8.21     13.55 o
   0  10   4       29.97       28.34      9.57 o
   2  10   4        6.16       10.99      8.82 o
   4  10   4       87.94      108.81     12.60 o
   6  10   4      177.08      174.83     16.64 o
   8  10   4      150.00      162.21     17.28 o
 -35   1   5       46.86       40.49     14.55 o
 -33   1   5        0.00       15.50     12.35 o
 -31   1   5        1.05        7.84     10.79 o
 -29   1   5        0.00       -8.40      8.40 o
 -27   1   5      460.17      458.57     25.63 o
 -25   1   5      111.89      102.95     12.37 o
 -23   1   5      503.37      458.58     23.46 o
 -21   1   5       68.14       59.14      8.30 o
 -19   1   5      488.89      512.84     14.97 o
 -17   1   5     1429.86     1476.51     24.11 o
 -15   1   5      414.42      487.19     12.38 o
 -13   1   5     5067.27     5129.00     43.65 o
 -11   1   5     1221.54     1569.07     17.55 o
  -9   1   5      798.78     1038.26     12.67 o
  -7   1   5      558.26      760.98      8.61 o
  -5   1   5     3165.83     3288.57     25.51 o
  -3   1   5     2746.51     2752.58     22.75 o
  -1   1   5     1485.42     1313.94     17.08 o
   1   1   5      178.54      174.59      5.46 o
   3   1   5      152.20      106.14      4.13 o
   5   1   5      929.64      787.64     14.41 o
   7   1   5     2669.55     2722.49     34.00 o
   9   1   5      557.53      506.63     12.45 o
  11   1   5      761.08      800.88     15.49 o
  13   1   5        6.48       16.15      4.84 o
  15   1   5      806.66      816.94     19.17 o
  17   1   5       29.71       13.75      6.94 o
  19   1   5       21.77       13.93      7.76 o
  21   1   5      158.87      128.06     16.48 o
  23   1   5        7.40       16.55     11.64 o
  25   1   5        7.06        9.75     13.07 o
  27   1   5        9.06      -12.78     12.78 o
  29   1   5       29.58       29.73     20.03 o
 -36   2   5        2.22      -14.56     16.44 o
 -34   2   5        3.62       18.98     20.29 o
 -32   2   5        0.13       -7.72     12.69 o
 -30   2   5       24.58       26.32     11.86 o
 -28   2   5       31.74       14.06     10.01 o
 -26   2   5        5.79        0.55      9.98 o
 -24   2   5     1049.32     1005.92     37.79 o
 -22   2   5      993.48      875.81     26.12 o
 -20   2   5      814.95      789.45     16.83 o
 -18   2   5      467.80      541.48     10.48 o
 -16   2   5     1630.40     1571.51     19.22 o
 -14   2   5     2254.89     2300.81     24.91 o
 -12   2   5      489.37      407.12      7.64 o
 -10   2   5     1975.09     2001.73     19.32 o
  -8   2   5     2344.14     2404.79     21.17 o
  -6   2   5       28.33       15.98      2.58 o
  -4   2   5      289.32      305.95      5.17 o
  -2   2   5      245.83      221.35      5.05 o
   0   2   5     3577.20     3642.99     31.26 o
   2   2   5      662.09      813.05      9.51 o
   4   2   5     8804.59     9220.60     72.42 o
   6   2   5      209.61      250.45      6.50 o
   8   2   5       17.60        5.26      3.96 o
  10   2   5     3295.56     3234.89     40.87 o
  12   2   5      189.40      166.09      8.83 o
  14   2   5       82.19       74.07      8.84 o
  16   2   5       93.01       58.18     11.56 o
  18   2   5        0.07       10.92      8.26 o
  20   2   5       54.73       62.39     11.04 o
  22   2   5       55.90       34.57     13.08 o
  24   2   5       52.81       56.48     15.38 o
  26   2   5      129.83       95.48     18.95 o
  28   2   5      108.37      125.20     20.80 o
 -35   3   5       10.74       -4.11     17.17 o
 -33   3   5       44.00       55.32     23.20 o
 -31   3   5       52.11       10.03     16.98 o
 -29   3   5       19.56       12.92     10.40 o
 -27   3   5       59.23       59.44     10.40 o
 -25   3   5      293.72      292.25     15.30 o
 -23   3   5       47.48       47.17      8.87 o
 -21   3   5       90.43       69.44      8.11 o
 -19   3   5      327.34      311.11      9.91 o
 -17   3   5     1140.72     1107.86     23.19 o
 -15   3   5      246.37      271.26      9.11 o
 -13   3   5       15.41       15.00      3.58 o
 -11   3   5     4054.72     4011.97     37.35 o
  -9   3   5      188.54      187.52      5.25 o
  -7   3   5      355.23      351.42      8.86 o
  -5   3   5      443.45      471.68      7.33 o
  -3   3   5       45.75       75.03      5.04 o
  -1   3   5      300.42      330.01      8.85 o
   1   3   5     7248.73     7463.77     71.25 o
   3   3   5      235.90      248.52      8.23 o
   5   3   5      104.21       73.34      4.16 o
   7   3   5       63.67       57.03      4.32 o
   9   3   5      969.11      942.97     15.13 o
  11   3   5      108.67      100.47      9.49 o
  13   3   5      163.54      133.06     12.57 o
  15   3   5     1942.01     1825.66     79.47 o
  17   3   5       48.57       40.98      9.60 o
  19   3   5       74.47       90.62     12.27 o
  21   3   5       66.09       80.82     12.59 o
  23   3   5       57.30       57.78     22.59 o
  25   3   5        9.45      -11.44     12.70 o
  27   3   5        1.99        0.14     13.17 o
 -34   4   5        5.10       -4.26     18.78 o
 -32   4   5       18.37       25.72     19.03 o
 -30   4   5       50.87       50.04     29.46 o
 -28   4   5       85.84       90.73     15.75 o
 -26   4   5        3.64       20.55     14.45 o
 -24   4   5      225.55      190.84     20.14 o
 -22   4   5       45.32       59.20      9.10 o
 -20   4   5      539.17      556.35     16.40 o
 -18   4   5      393.17      412.44     12.73 o
 -16   4   5      158.28      176.91      7.77 o
 -14   4   5      616.35      726.50     13.60 o
 -12   4   5       52.43       52.94      4.13 o
 -10   4   5      168.35      171.91      5.89 o
  -8   4   5      452.39      391.79      8.52 o
  -6   4   5      374.82      413.90      8.24 o
  -4   4   5      183.78      176.75      7.23 o
  -2   4   5     2628.66     2670.60     34.95 o
   0   4   5      142.63      137.25      7.27 o
   2   4   5      581.90      615.88     11.96 o
   4   4   5      173.38      169.12      6.03 o
   6   4   5        6.65        5.69      3.21 o
   8   4   5       68.56       70.44      5.40 o
  10   4   5     1616.90     1486.48     29.87 o
  12   4   5     1022.17      953.28     24.29 o
  14   4   5        0.11        2.64      7.09 o
  16   4   5       25.43       19.18      8.51 o
  18   4   5        0.85        3.37      8.24 o
  20   4   5       67.18       69.74     11.87 o
  22   4   5        1.13       -1.44      9.68 o
  24   4   5       12.48       13.15     14.21 o
  26   4   5        0.10       -5.27     13.61 o
 -31   5   5        0.58       -6.65     19.89 o
 -29   5   5       26.42       40.73     14.57 o
 -27   5   5       98.41       86.22     15.58 o
 -25   5   5      276.87      286.60     29.86 o
 -23   5   5      276.28      233.54     18.63 o
 -21   5   5      214.99      194.40     14.42 o
 -19   5   5     1451.60     1405.83     43.56 o
 -17   5   5       30.76       33.27      7.21 o
 -15   5   5      231.68      222.71     11.48 o
 -13   5   5       64.41       62.08      9.27 o
 -11   5   5      361.20      364.60     10.51 o
  -9   5   5      150.75      150.58      6.29 o
  -7   5   5      724.32      713.71     11.95 o
  -5   5   5       40.46       60.98      3.70 o
  -3   5   5     1239.76     1107.65     15.90 o
  -1   5   5        9.05       10.49      4.84 o
   1   5   5       28.17       32.81      5.71 o
   3   5   5      232.94      282.24     10.90 o
   5   5   5     1059.84     1050.38     14.42 o
   7   5   5      521.83      498.92     12.13 o
   9   5   5     1272.77     1206.26     22.11 o
  11   5   5     1193.85     1134.11     36.72 o
  13   5   5       19.30       22.15      9.05 o
  15   5   5      386.01      368.86     17.21 o
  17   5   5       49.27       32.69     11.61 o
  19   5   5        8.88        7.30     13.52 o
  21   5   5       89.03       73.61     12.71 o
  23   5   5        8.82       -8.90     12.45 o
  25   5   5       71.17       72.89     29.64 o
 -30   6   5        0.10       17.98     17.93 o
 -28   6   5        2.15        1.43     21.41 o
 -26   6   5        0.34      -11.54     34.74 o
 -24   6   5       24.91       16.60     12.17 o
 -22   6   5       32.47       18.69     10.51 o
 -20   6   5        2.15       19.62      8.69 o
 -18   6   5       69.49      107.01     11.92 o
 -16   6   5     1028.61      853.93     21.96 o
 -14   6   5       94.37       75.29      8.43 o
 -12   6   5       15.46        6.35      5.17 o
 -10   6   5       23.14        9.29      5.00 o
  -8   6   5       73.51       79.35      6.45 o
  -6   6   5      825.27      724.00     14.70 o
  -4   6   5        0.05       -0.12      3.79 o
  -2   6   5     2543.28     2219.46     27.84 o
   0   6   5      213.48      166.43      7.44 o
   2   6   5        7.95        5.97      4.22 o
   4   6   5      573.96      579.83     17.51 o
   6   6   5      692.98      571.54     15.63 o
   8   6   5      458.60      380.81     17.06 o
  10   6   5      268.73      243.81     12.21 o
  12   6   5       52.04       60.86     12.23 o
  14   6   5       52.85       46.97      9.81 o
  16   6   5        1.38        7.54     12.09 o
  18   6   5       27.81       43.15     11.47 o
  20   6   5      167.22      145.42     18.58 o
  22   6   5        6.93       -2.38     11.73 o
  24   6   5       10.70        0.14     13.06 o
 -27   7   5        2.81        4.04     16.17 o
 -25   7   5       86.23       81.04     20.01 o
 -23   7   5      151.38      178.24     22.33 o
 -21   7   5       12.18        9.22     11.28 o
 -19   7   5      171.11      184.74     19.26 o
 -17   7   5      457.51      393.26     21.94 o
 -15   7   5        1.29       -1.48      6.53 o
 -13   7   5      103.07      112.81      8.91 o
 -11   7   5     1597.62     1481.08     26.21 o
  -9   7   5      257.75      268.93     10.87 o
  -7   7   5      100.56      101.49      7.83 o
  -5   7   5      535.65      494.77     15.27 o
  -3   7   5      497.65      475.30     11.57 o
  -1   7   5        3.07        6.87      4.93 o
   1   7   5      791.55      707.82     17.79 o
   3   7   5      513.04      426.37     13.67 o
   5   7   5       53.52       54.32      9.48 o
   7   7   5      770.50      698.90     21.29 o
   9   7   5       10.58        5.97      7.82 o
  11   7   5      205.86      187.67     11.12 o
  13   7   5       47.02       75.83     18.93 o
  15   7   5       45.76       47.47     10.18 o
  17   7   5       31.26       31.17     10.69 o
  19   7   5       33.44       26.66     14.30 o
  21   7   5        1.01       12.32     11.89 o
 -24   8   5      323.68      430.54     32.77 o
 -22   8   5        1.49       23.59     15.96 o
 -20   8   5        7.39       28.05     12.43 o
 -18   8   5        7.03       22.10     16.28 o
 -16   8   5      105.52       85.62     17.26 o
 -14   8   5      277.17      279.54     15.10 o
 -12   8   5      166.44      197.33     13.25 o
 -10   8   5        0.30       -5.56      5.56 o
  -8   8   5       25.48       18.50      5.99 o
  -6   8   5       37.36       35.21      7.29 o
  -4   8   5       43.91       42.96      7.44 o
  -2   8   5       79.87       87.48      8.14 o
   0   8   5       21.62       22.28      5.92 o
   2   8   5       85.38       59.39      8.10 o
   4   8   5      638.80      665.99     28.45 o
   6   8   5      133.22      120.56     10.78 o
   8   8   5       28.29       20.34     10.12 o
  10   8   5        0.07       -8.35     12.52 o
  12   8   5      170.40      177.00     17.79 o
  14   8   5       15.74       24.15     13.17 o
  16   8   5        3.23        4.21     17.56 o
  18   8   5        2.15       -9.41     20.95 o
 -19   9   5       10.85       -8.76     11.53 o
 -17   9   5       16.00       15.75     11.84 o
 -15   9   5       40.28       31.03     12.15 o
 -13   9   5        2.45       -9.02      9.02 o
 -11   9   5       30.61       16.28     11.17 o
  -9   9   5       61.62       69.99     10.55 o
  -7   9   5        3.44       -5.01      7.14 o
  -5   9   5       78.66       65.08      9.83 o
  -3   9   5      128.47      144.87     16.53 o
  -1   9   5        0.22       11.08      8.01 o
   1   9   5       11.22       19.39      7.52 o
   3   9   5      137.76      159.04     12.84 o
   5   9   5       85.61       74.86     26.26 o
   7   9   5      348.87      402.05     22.21 o
   9   9   5        0.60      -11.54     11.54 o
  11   9   5        1.16       12.70     13.79 o
  13   9   5       29.76       40.08     14.18 o
 -12  10   5      175.97      264.65     24.66 o
 -10  10   5      205.51      239.85     17.76 o
  -8  10   5        3.98        0.60     14.59 o
  -6  10   5       15.02       15.37     13.42 o
  -4  10   5       30.38       15.86     14.95 o
  -2  10   5      382.19      440.45     43.38 o
   0  10   5       70.33      109.55     20.62 o
   2  10   5       14.11       12.47      8.74 o
   4  10   5       63.56       52.48     11.40 o
   6  10   5      202.98      248.72     18.42 o
 -36   0   6      222.82      269.33     32.19 o
 -34   0   6      330.88      351.71     42.41 o
 -32   0   6       12.51        6.65     17.62 o
 -30   0   6      104.42      102.86     19.68 o
 -28   0   6       50.39       41.56     27.78 o
 -26   0   6      186.81      190.09     35.09 o
 -24   0   6        0.08       14.44     12.02 o
 -22   0   6       22.67       21.92     11.81 o
 -20   0   6       65.67       45.40      9.73 o
 -18   0   6      840.77      784.56     20.91 o
 -16   0   6     4718.14     5624.17    104.05 o
 -14   0   6      197.27      224.30     10.77 o
 -12   0   6     3166.14     3315.48     74.85 o
 -10   0   6    72442.91    72453.10    761.24 o
  -8   0   6       18.47       29.85      3.99 o
  -6   0   6      337.67      329.18      9.13 o
  -4   0   6    32154.81    31897.81    305.26 o
  -2   0   6     2070.41     1875.37     22.96 o
   0   0   6     1794.35     1670.52     26.23 o
   2   0   6     5176.97     5860.50     87.61 o
   4   0   6    16265.88    17518.01    210.01 o
   6   0   6      380.34      468.51     13.82 o
   8   0   6     6243.13     6303.41     84.49 o
  10   0   6      968.80      976.67     22.80 o
  12   0   6       17.56       35.99     12.52 o
  14   0   6       52.76       20.85     13.76 o
  16   0   6      170.49      169.43     14.73 o
  18   0   6      405.97      370.92     37.08 o
  20   0   6      149.01      205.32     22.73 o
  22   0   6      121.10      136.42     21.22 o
  24   0   6      197.71      195.07     36.04 o
  26   0   6        5.97      -21.47     21.47 o
  28   0   6       66.03       58.59     30.23 o
 -37   1   6       23.33       32.52     16.95 o
 -35   1   6        3.34       -3.86     12.49 o
 -33   1   6        4.76        7.72     11.22 o
 -31   1   6       21.15       24.07     11.36 o
 -29   1   6      116.68      121.32     14.58 o
 -27   1   6       74.30       50.60     11.10 o
 -25   1   6        8.35        8.05      8.46 o
 -23   1   6      648.93      629.00     24.03 o
 -21   1   6      499.79      478.78     16.23 o
 -19   1   6      731.45      749.86     19.11 o
 -17   1   6      375.11      344.79      9.80 o
 -15   1   6     2135.67     2257.56     24.64 o
 -13   1   6     3605.03     3718.43     35.36 o
 -11   1   6     2077.28     2160.96     26.47 o
  -9   1   6     3396.55     3716.57     32.17 o
  -7   1   6        4.74        9.92      2.57 o
  -5   1   6     4631.73     4546.11     33.12 o
  -3   1   6     3422.99     3257.43     30.16 o
  -1   1   6     1769.00     1967.69     19.41 o
   1   1   6      305.45      211.54      7.89 o
   3   1   6     5765.74     6351.28     54.33 o
   5   1   6     1114.49     1078.81     17.61 o
   7   1   6     5623.58     5922.83     65.35 o
   9   1   6        0.08        5.41      4.40 o
  11   1   6       40.64       72.66      6.80 o
  13   1   6        0.00        9.92      5.67 o
  15   1   6      844.88      754.78     19.06 o
  17   1   6       75.72       40.19      8.69 o
  19   1   6       84.00       57.97     13.33 o
  21   1   6      169.12      150.60     25.33 o
  23   1   6       68.41       69.22     15.09 o
  25   1   6       42.58       42.05     16.35 o
  27   1   6        0.03        6.00     17.15 o
  29   1   6       43.53       46.91     21.68 o
 -36   2   6        1.91        2.08     18.16 o
 -34   2   6        9.12       28.69     15.26 o
 -32   2   6      480.74      483.70     34.58 o
 -30   2   6       42.86       39.33     12.51 o
 -28   2   6      116.27       98.75     13.57 o
 -26   2   6      415.77      403.96     19.81 o
 -24   2   6      190.04      229.06     13.02 o
 -22   2   6      825.85      864.10     18.49 o
 -20   2   6      962.31      933.94     14.96 o
 -18   2   6     1797.20     1945.10     22.76 o
 -16   2   6      102.38       78.75      4.41 o
 -14   2   6     1248.97     1455.26     17.22 o
 -12   2   6      276.94      345.23      8.06 o
 -10   2   6      366.30      392.74      6.88 o
  -8   2   6      106.09      121.34      6.83 o
  -6   2   6      902.69      831.66     15.18 o
  -4   2   6     2074.06     2276.95     20.09 o
  -2   2   6     3539.19     3344.82     29.11 o
   0   2   6      697.51      770.86      8.45 o
   2   2   6        2.24        0.19      2.87 o
   4   2   6     1730.53     1809.77     18.94 o
   6   2   6     2484.09     2427.15     25.56 o
   8   2   6       32.88       46.57      4.99 o
  10   2   6     1924.60     1884.57     26.37 o
  12   2   6       70.03      102.65      8.04 o
  14   2   6       90.06      106.64     10.93 o
  16   2   6        2.23       -0.46      7.59 o
  18   2   6       13.72       25.37      9.25 o
  20   2   6       61.69      109.47     14.71 o
  22   2   6        0.16        7.26     14.18 o
  24   2   6       10.23       24.37     15.02 o
  26   2   6      107.44      100.93     27.86 o
  28   2   6       18.07       11.65     15.72 o
 -35   3   6       17.72       -5.21     18.56 o
 -33   3   6        3.52       -5.49     15.57 o
 -31   3   6       18.70       28.08     16.41 o
 -29   3   6       72.93       83.25     19.07 o
 -27   3   6      470.70      473.55     19.24 o
 -25   3   6      197.95      222.23     13.65 o
 -23   3   6     1900.50     1859.66     45.63 o
 -21   3   6     2887.89     2698.28     40.05 o
 -19   3   6       75.94      163.54      7.49 o
 -17   3   6      550.79      550.62     12.10 o
 -15   3   6       18.34       26.23      5.24 o
 -13   3   6      513.17      501.24     10.20 o
 -11   3   6     1238.04     1442.20     18.36 o
  -9   3   6     3724.70     3852.51     36.16 o
  -7   3   6      457.25      635.38     25.24 o
  -5   3   6        1.46       21.72      4.04 o
  -3   3   6     1444.51     1564.76     16.62 o
  -1   3   6    16179.22    17457.51    189.19 o
   1   3   6      210.96      236.19     14.14 o
   3   3   6      799.45      849.09     12.27 o
   5   3   6     1661.41     1698.97     19.54 o
   7   3   6      699.49      655.31     12.85 o
   9   3   6      280.43      290.23     11.77 o
  11   3   6     3044.48     2862.09     66.47 o
  13   3   6      699.22      742.88     22.56 o
  15   3   6      106.42      156.66     13.53 o
  17   3   6       44.18       34.37      9.36 o
  19   3   6      143.93      146.10     14.11 o
  21   3   6      318.10      338.10     20.20 o
  23   3   6       43.27       33.05     14.63 o
  25   3   6       74.41       51.15     16.39 o
  27   3   6       15.88        6.83     21.17 o
 -34   4   6       42.90       55.15     21.99 o
 -32   4   6       91.43       96.19     23.74 o
 -30   4   6       78.92       80.04     42.06 o
 -28   4   6        4.26       -0.01     10.59 o
 -26   4   6        8.52        4.26     10.42 o
 -24   4   6       68.05       94.11     13.85 o
 -22   4   6      312.95      301.87     14.85 o
 -20   4   6      280.38      310.20     18.62 o
 -18   4   6      179.99      221.16     11.52 o
 -16   4   6       11.68       50.41      5.58 o
 -14   4   6      411.85      310.25      9.11 o
 -12   4   6      183.72      197.14      8.86 o
 -10   4   6      390.42      411.93      9.20 o
  -8   4   6       95.81       91.76      4.66 o
  -6   4   6     2871.07     3029.68     29.61 o
  -4   4   6     2411.40     2583.37     43.50 o
  -2   4   6      618.98      789.20     18.67 o
   0   4   6       12.54       12.85      4.97 o
   2   4   6      316.59      341.93     12.28 o
   4   4   6      723.74      777.67     12.44 o
   6   4   6       24.04       35.11      5.53 o
   8   4   6     2301.81     2312.21     40.57 o
  10   4   6     2623.64     2364.64     41.50 o
  12   4   6        0.00        7.16      6.90 o
  14   4   6      208.87      202.43     13.37 o
  16   4   6        5.85       -0.31      9.36 o
  18   4   6      176.11      172.02     14.33 o
  20   4   6        6.37       11.26      9.56 o
  22   4   6       85.73      126.75     15.62 o
  24   4   6      114.48      129.08     19.89 o
  26   4   6       77.99       91.65     20.03 o
 -33   5   6       54.32       39.82     20.08 o
 -31   5   6       58.62       50.90     19.48 o
 -29   5   6       60.74       48.83     14.55 o
 -27   5   6      291.17      304.99     22.72 o
 -25   5   6      122.83      152.88     22.80 o
 -23   5   6       52.61       87.71     14.09 o
 -21   5   6      430.51      482.48     20.42 o
 -19   5   6       85.76       83.97     11.02 o
 -17   5   6        1.75       11.57      6.38 o
 -15   5   6       13.12       69.73      8.74 o
 -13   5   6       57.69       56.53      6.57 o
 -11   5   6      397.28      465.20     11.75 o
  -9   5   6     1073.60      976.55     15.94 o
  -7   5   6     1387.58     1389.19     18.02 o
  -5   5   6     1135.15     1049.32     17.60 o
  -3   5   6      154.97      167.98      9.70 o
  -1   5   6      661.63      671.31     25.43 o
   1   5   6      245.60      231.91     12.70 o
   3   5   6      709.24      790.66     15.51 o
   5   5   6      350.87      356.90      9.59 o
   7   5   6     3684.77     3398.90     47.62 o
   9   5   6      100.66       96.10      7.71 o
  11   5   6       48.67       61.11      8.63 o
  13   5   6      116.95      124.70     11.27 o
  15   5   6      163.21      165.99     13.13 o
  17   5   6      132.53      156.91     21.46 o
  19   5   6       76.43      106.98     18.28 o
  21   5   6       17.20       20.12     11.01 o
  23   5   6        1.43       -0.12     12.30 o
  25   5   6       33.67       43.03     20.32 o
 -30   6   6        1.02      -14.17     14.95 o
 -28   6   6        8.29       -3.12     15.00 o
 -26   6   6       21.33       14.28     12.14 o
 -24   6   6       26.17       39.10     13.81 o
 -22   6   6       21.51       34.55     11.88 o
 -20   6   6      116.49      110.14     12.58 o
 -18   6   6      620.43      625.14     19.83 o
 -16   6   6      797.40      751.09     20.58 o
 -14   6   6       18.73       29.50      7.02 o
 -12   6   6      682.71      674.41     16.23 o
 -10   6   6     1178.08     1054.60     19.90 o
  -8   6   6      106.09       99.07      6.63 o
  -6   6   6       15.62        7.74      5.08 o
  -4   6   6      412.66      417.60     12.52 o
  -2   6   6       22.16       26.20      6.99 o
   0   6   6      282.54      278.52     11.83 o
   2   6   6      776.06      712.23     15.06 o
   4   6   6      138.03      208.42     12.47 o
   6   6   6       74.25       59.23      6.71 o
   8   6   6       82.43       75.10      8.61 o
  10   6   6      106.96      112.59     13.71 o
  12   6   6       81.53       82.84     10.23 o
  14   6   6      170.35      211.92     14.90 o
  16   6   6       36.23       46.14     11.01 o
  18   6   6       85.64       81.28     13.36 o
  20   6   6       12.86       14.96     11.23 o
  22   6   6       80.98       87.05     15.75 o
 -27   7   6       48.73       44.93     18.72 o
 -25   7   6       10.00       -5.03     15.36 o
 -23   7   6        4.38       -3.53     14.43 o
 -21   7   6        1.32       -3.61     10.56 o
 -19   7   6        0.80        7.76      8.87 o
 -17   7   6      117.60      121.37     12.42 o
 -15   7   6       75.37       93.27      9.62 o
 -13   7   6     1618.83     1534.63     27.47 o
 -11   7   6       17.72       30.31      6.36 o
  -9   7   6      350.58      333.35     11.82 o
  -7   7   6       45.84       47.65      7.16 o
  -5   7   6      278.51      281.26     11.85 o
  -3   7   6      576.82      490.19     14.12 o
  -1   7   6        9.34        7.04      4.81 o
   1   7   6      421.65      337.19     12.57 o
   3   7   6      354.07      328.30     15.08 o
   5   7   6      210.80      229.12     12.28 o
   7   7   6      353.99      375.20     33.72 o
   9   7   6       23.84       11.02      8.40 o
  11   7   6      142.95      142.55     14.04 o
  13   7   6        3.58        1.88      7.71 o
  15   7   6      157.29      201.41     32.71 o
  17   7   6        0.51        5.22     11.31 o
  19   7   6       44.88       64.29     12.77 o
 -24   8   6       18.76       16.00     17.71 o
 -22   8   6      221.75      273.89     45.46 o
 -20   8   6        0.21       14.47     14.11 o
 -18   8   6       12.74       -7.93     11.52 o
 -16   8   6       61.57       59.47     12.45 o
 -14   8   6      319.81      332.28     16.09 o
 -12   8   6      187.89      199.57     14.16 o
 -10   8   6        0.29        0.32      5.32 o
  -8   8   6       38.49       42.20      7.86 o
  -6   8   6       46.09       61.92      8.02 o
  -4   8   6      246.06      239.06     16.18 o
  -2   8   6       41.02       32.24      8.59 o
   0   8   6      119.55      110.16      8.55 o
   2   8   6       43.54       28.80      9.40 o
   4   8   6        0.01       12.19      6.67 o
   6   8   6      104.54      111.75     11.27 o
   8   8   6        1.07        1.88     13.01 o
  10   8   6        2.46        4.13     10.28 o
  12   8   6      104.20      140.15     17.15 o
  14   8   6        6.80       -3.26     28.82 o
  16   8   6        0.01      -10.58     12.52 o
 -19   9   6        2.45       28.80     16.12 o
 -17   9   6        2.99        2.16     11.29 o
 -15   9   6       55.22       65.06     12.86 o
 -13   9   6        4.63        5.48      9.85 o
 -11   9   6       12.09       27.01     10.50 o
  -9   9   6        0.96        6.09      8.08 o
  -7   9   6       10.03       18.27      8.43 o
  -5   9   6        0.81        0.25      7.23 o
  -3   9   6      171.56      164.44     20.43 o
  -1   9   6      411.21      446.10     29.52 o
   1   9   6       11.03        1.55      6.59 o
   3   9   6       77.21       63.08     12.10 o
   5   9   6       43.66       43.86     12.09 o
   7   9   6        8.83        7.31     11.96 o
   9   9   6       19.68       28.19     12.72 o
  11   9   6      249.63      266.84     20.82 o
 -12  10   6        8.55       15.19     10.95 o
 -10  10   6       44.12       67.06     12.72 o
  -8  10   6       36.40       61.30     19.19 o
  -6  10   6       11.45       27.08     17.38 o
  -4  10   6       11.06       23.04     15.85 o
  -2  10   6        4.06      -14.79     19.30 o
   0  10   6        1.90        2.05     21.03 o
   2  10   6       35.63       30.82     17.51 o
   4  10   6       33.20       32.15      9.15 o
 -37   1   7       36.92       48.41     15.30 o
 -35   1   7       24.83       19.12     13.42 o
 -33   1   7       37.66       36.06     13.20 o
 -31   1   7        0.61       -9.52      9.52 o
 -29   1   7       70.06       56.59     11.68 o
 -27   1   7       21.75       15.21      9.25 o
 -25   1   7       20.64       21.27      9.17 o
 -23   1   7      337.58      314.75     15.06 o
 -21   1   7      266.16      256.57     10.51 o
 -19   1   7      480.82      505.88     12.31 o
 -17   1   7      950.70      946.43     15.30 o
 -15   1   7        7.76        5.27      3.07 o
 -13   1   7      420.47      418.84      8.68 o
 -11   1   7     2107.02     2382.15     23.08 o
  -9   1   7     5292.62     5552.61     44.05 o
  -7   1   7     1452.08     1445.37     15.56 o
  -5   1   7      271.48      242.69      5.74 o
  -3   1   7      897.07      958.61     12.17 o
  -1   1   7     1698.71     1658.03     17.84 o
   1   1   7      109.74      145.27      4.94 o
   3   1   7     2618.27     2732.64     27.23 o
   5   1   7        2.15       -1.71      4.19 o
   7   1   7      128.89      163.56      7.13 o
   9   1   7      861.78      923.64     18.40 o
  11   1   7       95.13       86.38      8.24 o
  13   1   7      713.54      676.88     17.49 o
  15   1   7      139.38       77.89      9.25 o
  17   1   7       57.32       62.55     11.05 o
  19   1   7        4.10       16.85     17.23 o
  21   1   7      100.39      124.07     17.04 o
  23   1   7       24.90       17.43     15.10 o
  25   1   7       13.46      -15.11     15.11 o
  27   1   7       15.00        0.23     18.16 o
 -36   2   7       24.09       35.80     21.66 o
 -34   2   7        4.20      -12.10     13.92 o
 -32   2   7      103.44      100.10     15.66 o
 -30   2   7        1.92       -9.13      9.13 o
 -28   2   7      160.39      172.45     17.50 o
 -26   2   7      679.90      643.92     20.79 o
 -24   2   7      228.72      221.77     12.67 o
 -22   2   7     1063.01     1058.31     20.80 o
 -20   2   7      698.60      656.17     13.38 o
 -18   2   7      131.22      103.28      5.11 o
 -16   2   7      466.90      410.42      9.92 o
 -14   2   7      569.80      516.48     10.49 o
 -12   2   7     2207.27     2462.40     27.21 o
 -10   2   7     2112.29     2195.65     21.44 o
  -8   2   7      561.07      487.10      8.31 o
  -6   2   7      494.19      479.40      7.63 o
  -4   2   7        8.38       18.37      2.51 o
  -2   2   7     3633.90     3483.76     29.19 o
   0   2   7     2164.63     2368.29     20.66 o
   2   2   7        1.49        1.45      2.47 o
   4   2   7     1488.62     1549.12     18.49 o
   6   2   7     2770.71     2631.18     31.68 o
   8   2   7     2541.61     2619.60     32.78 o
  10   2   7       92.49      100.97      8.82 o
  12   2   7     3317.30     3245.61     61.44 o
  14   2   7       70.59       83.97     10.81 o
  16   2   7      103.06       83.05     11.34 o
  18   2   7       93.70      118.58     12.97 o
  20   2   7        0.00      -10.05     10.05 o
  22   2   7       42.98       75.08     15.23 o
  24   2   7        3.92        6.78     13.98 o
  26   2   7       32.19       31.73     20.28 o
 -35   3   7       13.50        7.29     18.80 o
 -33   3   7       17.46       23.95     23.94 o
 -31   3   7       34.13       38.70     18.45 o
 -29   3   7       68.38       92.79     18.28 o
 -27   3   7        0.01        7.78      8.78 o
 -25   3   7      229.31      242.41     15.72 o
 -23   3   7       25.52       30.28      7.98 o
 -21   3   7       51.00       53.88      7.67 o
 -19   3   7      581.37      560.86     16.70 o
 -17   3   7      224.02      180.65      7.11 o
 -15   3   7      131.87      166.79      7.86 o
 -13   3   7      876.43      890.44     15.62 o
 -11   3   7       50.90       45.07      3.72 o
  -9   3   7      328.92      317.30      7.26 o
  -7   3   7      394.53      451.02      8.20 o
  -5   3   7      689.29      660.62     11.95 o
  -3   3   7      541.51      452.14      9.14 o
  -1   3   7     1107.25     1294.42     15.69 o
   1   3   7       28.42       38.64      3.23 o
   3   3   7      681.70      629.93     10.42 o
   5   3   7      889.29     1059.23     14.87 o
   7   3   7      841.32      861.09     16.89 o
   9   3   7       64.79       82.74      9.44 o
  11   3   7     3655.58     3672.19     58.90 o
  13   3   7      291.75      291.30     15.24 o
  15   3   7        6.72        3.24      7.82 o
  17   3   7      222.79      209.22     15.30 o
  19   3   7      122.46      133.07     17.45 o
  21   3   7       29.46       40.89     15.09 o
  23   3   7       18.72       22.05     15.12 o
  25   3   7       74.89       67.88     17.73 o
 -34   4   7      144.68      143.01     26.24 o
 -32   4   7      162.33      155.80     25.61 o
 -30   4   7       18.40       28.75     17.99 o
 -28   4   7       37.80       25.72     11.89 o
 -26   4   7       48.10       60.13     13.15 o
 -24   4   7        0.24        7.45      7.92 o
 -22   4   7     1081.27     1036.40     29.00 o
 -20   4   7      939.87      951.54     42.65 o
 -18   4   7        8.41       14.37      6.02 o
 -16   4   7      940.06      889.91     19.02 o
 -14   4   7        5.99       -3.60      4.48 o
 -12   4   7      183.18      152.63      6.42 o
 -10   4   7      180.70      154.20      6.11 o
  -8   4   7      568.04      551.86     10.08 o
  -6   4   7        6.11       -0.22      2.45 o
  -4   4   7        0.12       -2.68      3.32 o
  -2   4   7        2.19       -4.46      6.46 o
   0   4   7     1779.14     1868.18     28.13 o
   2   4   7      122.88      135.08      5.63 o
   4   4   7        5.51        5.03      5.06 o
   6   4   7     1003.65      931.57     17.45 o
   8   4   7     2008.83     1953.58     31.36 o
  10   4   7        0.05        6.78      6.65 o
  12   4   7      771.48      737.26     22.28 o
  14   4   7       21.75       32.74     11.27 o
  16   4   7       21.42       11.15      8.47 o
  18   4   7      279.91      292.08     17.82 o
  20   4   7      174.49      181.30     18.02 o
  22   4   7       65.12       73.62     16.99 o
  24   4   7        7.11       11.14     14.56 o
 -33   5   7        3.68       41.10     19.84 o
 -31   5   7       55.56       39.22     27.85 o
 -29   5   7       18.99       10.49     15.23 o
 -27   5   7      105.65      110.45     15.90 o
 -25   5   7        0.34        1.66      9.96 o
 -23   5   7       69.71       90.41     13.87 o
 -21   5   7      290.26      281.92     16.35 o
 -19   5   7      657.78      654.27     22.94 o
 -17   5   7      444.63      438.21     21.37 o
 -15   5   7       16.69        6.84      5.46 o
 -13   5   7        1.05        5.01      4.46 o
 -11   5   7      846.32      870.03     16.63 o
  -9   5   7      493.54      442.06      9.91 o
  -7   5   7      482.90      461.38     10.64 o
  -5   5   7      977.88      852.92     15.31 o
  -3   5   7       59.11       39.08      7.06 o
  -1   5   7        4.24        4.84      5.10 o
   1   5   7        4.28        7.53      5.37 o
   3   5   7       14.12        1.79      5.06 o
   5   5   7      306.15      343.36     11.20 o
   7   5   7        4.77        2.94      4.56 o
   9   5   7      689.80      631.21     26.63 o
  11   5   7       12.68        1.63      6.76 o
  13   5   7       34.90       11.82      7.65 o
  15   5   7       47.36       43.46      9.67 o
  17   5   7       23.08       23.11      9.70 o
  19   5   7       27.64       25.88     11.45 o
  21   5   7        9.87       15.38     11.40 o
  23   5   7       14.80       -6.05     16.70 o
 -30   6   7        9.31       17.58     17.71 o
 -28   6   7        9.54      -12.37     14.61 o
 -26   6   7        0.00       12.26     12.10 o
 -24   6   7        1.51        2.22     10.71 o
 -22   6   7       82.76       81.96     14.54 o
 -20   6   7        3.86       11.49     10.35 o
 -18   6   7       21.34       25.21      7.85 o
 -16   6   7        2.62       12.16      6.69 o
 -14   6   7      103.36      102.99      8.44 o
 -12   6   7        4.63        7.24      5.09 o
 -10   6   7      155.65      159.76      8.29 o
  -8   6   7     2087.33     2058.58     29.21 o
  -6   6   7     1053.34     1014.57     19.49 o
  -4   6   7      710.96      640.69     13.43 o
  -2   6   7      365.08      407.97     15.63 o
   0   6   7        8.34        3.13      6.68 o
   2   6   7      106.74       75.28      8.84 o
   4   6   7       97.39       89.41      6.87 o
   6   6   7      500.87      509.64     16.67 o
   8   6   7      304.08      272.95     18.77 o
  10   6   7       49.03       52.18      7.63 o
  12   6   7       43.81       49.11      9.15 o
  14   6   7      110.77      106.51     20.40 o
  16   6   7       34.48       27.87     10.56 o
  18   6   7        6.15       31.34     11.42 o
  20   6   7        0.23       -1.44     14.09 o
  22   6   7        5.89       -8.65     11.89 o
 -27   7   7       28.36       39.08     17.84 o
 -25   7   7       23.31       25.16     15.97 o
 -23   7   7       12.39        2.55     14.08 o
 -21   7   7        0.08        1.85     10.47 o
 -19   7   7        0.78       -5.16      8.49 o
 -17   7   7        1.04       -6.59      6.59 o
 -15   7   7       29.13       17.61      7.09 o
 -13   7   7        1.27        9.65      5.99 o
 -11   7   7      111.54      114.55      8.29 o
  -9   7   7     1814.00     1641.86     26.04 o
  -7   7   7       67.25       87.18      8.22 o
  -5   7   7        0.36       -3.27      4.92 o
  -3   7   7      801.33      739.17     21.85 o
  -1   7   7       99.26       65.38     12.17 o
   1   7   7       27.03       43.44      9.47 o
   3   7   7       12.22        7.80      5.09 o
   5   7   7       58.63       49.40      8.14 o
   7   7   7        0.37       16.41     12.96 o
   9   7   7       67.78       86.21     19.76 o
  11   7   7        4.74       15.32      9.60 o
  13   7   7      113.45      117.75     16.45 o
  15   7   7        8.11       14.76     22.22 o
  17   7   7       59.77       33.17     11.34 o
  19   7   7        2.54        2.17     12.04 o
 -24   8   7        6.66       13.54     15.45 o
 -22   8   7      114.14      120.63     21.12 o
 -20   8   7        3.41       -2.42     18.88 o
 -18   8   7       78.49      121.64     18.22 o
 -16   8   7        7.39        4.69      8.40 o
 -14   8   7      132.39      155.05     12.18 o
 -12   8   7       48.26       50.48      7.96 o
 -10   8   7       14.32       22.41      7.49 o
  -8   8   7       50.08       46.77      8.22 o
  -6   8   7      302.02      305.58     14.66 o
  -4   8   7       31.08       45.87      7.56 o
  -2   8   7        2.18        3.35      7.71 o
   0   8   7       78.72      119.49     12.86 o
   2   8   7       58.98       63.63     39.24 o
   4   8   7      219.75      203.98     15.78 o
   6   8   7       21.06       13.29      8.25 o
   8   8   7      112.58      107.67     18.83 o
  10   8   7       25.49       40.48     11.59 o
  12   8   7       51.70       45.04     13.17 o
  14   8   7      178.06      229.24     21.75 o
  16   8   7       19.76       27.50     14.38 o
 -19   9   7      213.84      320.48     46.81 o
 -17   9   7        8.21       12.24     33.19 o
 -15   9   7       46.68       55.91     27.83 o
 -13   9   7      108.23      142.28     18.34 o
 -11   9   7        2.54       -7.77     13.17 o
  -9   9   7        0.08       -4.35      8.02 o
  -7   9   7       34.07       21.08      9.50 o
  -5   9   7       42.03       35.04     12.90 o
  -3   9   7       47.14       26.77     17.98 o
  -1   9   7      109.31      134.27     21.20 o
   1   9   7       44.64       83.80     21.74 o
   3   9   7      128.92      169.22     33.03 o
   5   9   7       65.70      105.14     29.87 o
   7   9   7       13.36       12.61     20.29 o
   9   9   7      198.65      208.30     23.41 o
  11   9   7      413.57      452.09     41.34 o
 -12  10   7       30.18       39.88     28.33 o
 -10  10   7       90.12      125.79     16.32 o
  -8  10   7        2.18       -6.14     10.41 o
  -6  10   7        1.71        2.41     21.79 o
  -4  10   7        0.02      -19.72     19.72 o
  -2  10   7       24.86       22.29     23.24 o
   0  10   7       17.78        7.03     23.85 o
   2  10   7       15.10       14.58     16.34 o
 -36   0   8       20.24        3.86     18.63 o
 -34   0   8        0.32       14.13     26.55 o
 -32   0   8        0.00       11.80     19.99 o
 -30   0   8        0.61      -12.76     13.21 o
 -28   0   8       53.40       63.19     16.76 o
 -26   0   8        4.16       -5.81     11.09 o
 -24   0   8       98.45       94.12     16.16 o
 -22   0   8      858.45      799.80     23.07 o
 -20   0   8      975.75      942.88     45.77 o
 -18   0   8      984.81      975.51     20.68 o
 -16   0   8      667.76      558.43     17.00 o
 -14   0   8     1040.38     1092.24     25.58 o
 -12   0   8      420.80      257.18      9.55 o
 -10   0   8     7896.00     8567.78     88.34 o
  -8   0   8    21058.90    22209.08    238.30 o
  -6   0   8      907.93      830.19     26.28 o
  -4   0   8     7145.02     7392.43     84.92 o
  -2   0   8     4866.39     5642.15     66.44 o
   0   0   8      180.76      129.16      6.81 o
   2   0   8        0.43        6.16      4.59 o
   4   0   8       10.39       -3.80      4.59 o
   6   0   8      185.70      209.63     15.61 o
   8   0   8      372.76      335.24     19.87 o
  10   0   8      230.69      239.48     18.65 o
  12   0   8       32.82       24.26     13.23 o
  14   0   8     1093.57      900.73     30.24 o
  16   0   8      266.88      264.78     31.49 o
  18   0   8     1277.63     1278.14     48.90 o
  20   0   8        2.17        8.64     19.70 o
  22   0   8      217.95      207.24     36.68 o
  24   0   8        5.38       -6.52     21.23 o
  26   0   8       22.86       19.79     28.26 o
 -37   1   8        0.04      -10.28     12.59 o
 -35   1   8       37.75       51.01     15.35 o
 -33   1   8        5.07        6.90     12.14 o
 -31   1   8       67.77       83.58     13.79 o
 -29   1   8       63.09       57.35     11.97 o
 -27   1   8      290.64      263.98     20.70 o
 -25   1   8      476.03      475.83     15.26 o
 -23   1   8       22.34       32.62      5.95 o
 -21   1   8       68.02       53.93      4.56 o
 -19   1   8        0.37       -3.56      3.56 o
 -17   1   8       50.09       34.95      4.20 o
 -15   1   8       78.68       57.72      4.42 o
 -13   1   8     6762.95     6512.86     57.58 o
 -11   1   8     1156.78     1253.99     14.76 o
  -9   1   8      924.86      958.55     13.07 o
  -7   1   8       95.83       85.01      4.27 o
  -5   1   8     3429.28     3537.43     31.71 o
  -3   1   8      858.01      722.24     10.72 o
  -1   1   8      559.79      477.85      8.79 o
   1   1   8     2962.89     3074.13     30.09 o
   3   1   8      410.51      559.04     10.25 o
   5   1   8     3264.73     3318.06     37.88 o
   7   1   8       28.40       31.70      5.08 o
   9   1   8     1571.16     1664.55     24.88 o
  11   1   8      235.45      233.21     10.01 o
  13   1   8      327.99      288.30     12.44 o
  15   1   8      148.36      169.03     13.48 o
  17   1   8       34.35       18.47      9.35 o
  19   1   8       13.99        6.70     10.91 o
  21   1   8      168.26      155.88     19.02 o
  23   1   8      148.77      171.96     24.88 o
  25   1   8      119.68      135.74     24.73 o
  27   1   8      245.26      319.29     34.23 o
 -36   2   8       26.62       14.26     20.38 o
 -34   2   8        0.64        0.99     15.47 o
 -32   2   8       41.52       12.05     11.68 o
 -30   2   8        6.92       13.25     10.26 o
 -28   2   8      364.76      350.31     19.54 o
 -26   2   8      165.27      180.33     12.50 o
 -24   2   8       49.40       37.63      7.95 o
 -22   2   8       19.27        8.94      7.79 o
 -20   2   8      359.98      364.56     10.96 o
 -18   2   8     1324.23     1332.93     19.62 o
 -16   2   8       41.00       37.13      4.56 o
 -14   2   8     1952.79     2034.33     24.49 o
 -12   2   8      839.35      890.38     13.71 o
 -10   2   8     2234.96     2231.85     22.09 o
  -8   2   8      356.99      392.41      7.69 o
  -6   2   8      207.93      165.88      5.00 o
  -4   2   8      968.08     1067.28     13.10 o
  -2   2   8      350.93      387.43      7.56 o
   0   2   8       33.22       47.26      3.55 o
   2   2   8     2635.08     2627.74     25.53 o
   4   2   8       64.27       54.58      4.29 o
   6   2   8       12.24        6.67      3.92 o
   8   2   8       18.14       21.38      5.62 o
  10   2   8     7052.62     6672.39     94.21 o
  12   2   8     1132.59     1071.15     27.82 o
  14   2   8      173.70      119.25     12.10 o
  16   2   8      167.80      167.09     24.97 o
  18   2   8        6.97        1.81     16.44 o
  20   2   8       10.69       12.33     13.02 o
  22   2   8        0.06      -11.33     12.32 o
  24   2   8       24.04       28.28     15.10 o
  26   2   8        3.39      -17.54     17.60 o
 -35   3   8       46.32       46.35     21.08 o
 -33   3   8      401.73      368.18     43.18 o
 -31   3   8      116.43      139.62     23.57 o
 -29   3   8       34.59       25.72     12.50 o
 -27   3   8       30.51       20.83     11.48 o
 -25   3   8       56.43       53.34     12.16 o
 -23   3   8      282.11      292.99     22.73 o
 -21   3   8     1518.16     1433.44     29.51 o
 -19   3   8     2903.46     2850.64     38.83 o
 -17   3   8     1391.22     1177.91     20.20 o
 -15   3   8     1284.21     1347.57     21.08 o
 -13   3   8     3520.18     3455.55     39.67 o
 -11   3   8      737.54      662.76     11.49 o
  -9   3   8       46.96       69.14      4.12 o
  -7   3   8       32.29       42.40      3.85 o
  -5   3   8      115.96      139.35      5.07 o
  -3   3   8        5.16       -1.66      2.56 o
  -1   3   8      175.87      213.02      6.61 o
   1   3   8      359.35      405.29      9.45 o
   3   3   8        0.03       -1.83      2.82 o
   5   3   8     1867.85     1789.34     24.78 o
   7   3   8     2479.12     2275.01     39.71 o
   9   3   8     1349.43     1326.49     29.31 o
  11   3   8       35.83       42.89     10.58 o
  13   3   8      157.64      168.74     13.03 o
  15   3   8      491.32      473.93     34.50 o
  17   3   8      229.71      222.80     16.35 o
  19   3   8      170.62      181.60     21.18 o
  21   3   8       97.90      115.59     18.34 o
  23   3   8        0.34        8.58     27.61 o
  25   3   8        7.14        6.03     14.86 o
 -34   4   8        1.80       -1.15     17.86 o
 -32   4   8       17.79       20.55     18.80 o
 -30   4   8      101.18      118.28     25.40 o
 -28   4   8        5.99       21.62     14.33 o
 -26   4   8       77.34       72.11     13.74 o
 -24   4   8      432.90      534.20     21.60 o
 -22   4   8      123.16      135.26     12.64 o
 -20   4   8      261.46      250.35     13.57 o
 -18   4   8       61.21       86.95      8.16 o
 -16   4   8     2236.58     2284.80     34.05 o
 -14   4   8      379.12      365.50     12.99 o
 -12   4   8     1983.24     1970.43     33.31 o
 -10   4   8       42.94       35.16      4.17 o
  -8   4   8       76.44       91.94      8.61 o
  -6   4   8       20.05       19.55      2.99 o
  -4   4   8     1064.18     1060.95     25.72 o
  -2   4   8      890.54      872.17     17.18 o
   0   4   8      563.19      584.79     14.32 o
   2   4   8     1142.92     1132.09     16.13 o
   4   4   8     2844.70     2828.86     33.04 o
   6   4   8      447.17      465.98     12.75 o
   8   4   8       70.80       64.34      7.06 o
  10   4   8      605.33      587.88     19.76 o
  12   4   8     1661.43     1623.40     35.31 o
  14   4   8       63.24       70.18     10.64 o
  16   4   8       30.14       43.97     10.48 o
  18   4   8      488.84      530.04     23.62 o
  20   4   8        3.63       13.45     10.77 o
  22   4   8        5.32        6.13     21.20 o
  24   4   8       68.28       66.89     18.62 o
 -33   5   8        0.35       -6.98     16.78 o
 -31   5   8       22.19        5.25     16.08 o
 -29   5   8       38.26       44.93     18.07 o
 -27   5   8       49.38       24.57     12.11 o
 -25   5   8      202.15      176.82     17.73 o
 -23   5   8        0.01       -9.83      9.83 o
 -21   5   8      322.75      298.12     23.67 o
 -19   5   8      162.24      141.04     12.66 o
 -17   5   8      143.75      166.19      9.99 o
 -15   5   8       71.24       91.43      8.89 o
 -13   5   8      297.76      265.82      9.65 o
 -11   5   8      521.41      479.75     11.95 o
  -9   5   8       69.39       78.52      4.98 o
  -7   5   8     1900.69     1828.10     30.31 o
  -5   5   8       57.59       40.79      4.76 o
  -3   5   8       12.27       13.60      6.41 o
  -1   5   8        0.23       -5.51      5.51 o
   1   5   8      889.71      783.20     16.96 o
   3   5   8      503.06      415.51     12.84 o
   5   5   8      689.95      599.93     13.97 o
   7   5   8      290.29      267.28     10.73 o
   9   5   8       50.49       42.33      7.86 o
  11   5   8      444.15      398.48     16.74 o
  13   5   8      116.40      118.03     11.79 o
  15   5   8        8.81       19.74      9.08 o
  17   5   8      120.46      109.19     13.14 o
  19   5   8       38.95       43.95     12.13 o
  21   5   8        8.85        2.11     11.06 o
  23   5   8       56.81       85.42     35.12 o
 -30   6   8        6.57       -0.89     16.16 o
 -28   6   8       71.20       79.06     20.69 o
 -26   6   8      107.14      140.11     17.69 o
 -24   6   8       15.35       18.14     11.65 o
 -22   6   8      111.30      111.00     16.47 o
 -20   6   8       70.85       66.30     12.70 o
 -18   6   8      377.55      386.34     15.81 o
 -16   6   8        4.12       14.43      6.81 o
 -14   6   8       27.61       18.36      5.67 o
 -12   6   8       97.88       77.65      7.85 o
 -10   6   8      788.57      721.93     15.81 o
  -8   6   8     1862.73     1678.26     40.64 o
  -6   6   8       87.40      106.50      9.70 o
  -4   6   8      552.79      570.21     16.86 o
  -2   6   8      828.34      736.47     20.58 o
   0   6   8       68.12       99.97      9.85 o
   2   6   8        7.86        4.40      6.34 o
   4   6   8      128.19      143.03     16.51 o
   6   6   8        4.89        7.48      8.17 o
   8   6   8       17.16       37.28     10.21 o
  10   6   8        7.51        3.54      6.26 o
  12   6   8       48.44       60.15      9.85 o
  14   6   8      195.87      184.46     15.07 o
  16   6   8       31.14       28.56     10.89 o
  18   6   8       70.01       52.24     12.85 o
  20   6   8       32.01        8.34     11.96 o
 -27   7   8        5.02       -1.24     15.57 o
 -25   7   8       13.77        4.23     15.03 o
 -23   7   8        0.21        6.10     14.03 o
 -21   7   8       23.26       46.11     18.61 o
 -19   7   8      188.68      231.43     18.72 o
 -17   7   8      113.74      113.87     12.10 o
 -15   7   8       69.54      107.31     12.11 o
 -13   7   8      201.54      185.37     10.84 o
 -11   7   8       26.04       11.93      5.45 o
  -9   7   8       42.87       44.12      7.02 o
  -7   7   8       21.93       24.52      8.63 o
  -5   7   8       53.89       37.89      7.89 o
  -3   7   8        4.22       -4.01      7.92 o
  -1   7   8        0.55        0.43      7.94 o
   1   7   8       49.74       29.34     10.70 o
   3   7   8        0.12        3.87     14.21 o
   5   7   8       27.08       29.39      7.52 o
   7   7   8       41.42       30.58      8.36 o
   9   7   8       29.00       52.60     11.20 o
  11   7   8        0.07       15.42     11.30 o
  13   7   8        7.49       -7.77     10.71 o
  15   7   8        0.94       -3.45     12.14 o
  17   7   8        0.01      -11.52     13.48 o
 -24   8   8       18.65       25.90     17.31 o
 -22   8   8        0.31       -2.79     14.78 o
 -20   8   8       59.89       21.62     32.38 o
 -18   8   8      127.30      134.80     18.19 o
 -16   8   8        0.02       16.42      9.14 o
 -14   8   8       95.49       78.18     10.72 o
 -12   8   8       33.07       22.81      9.45 o
 -10   8   8       25.12       29.64      8.45 o
  -8   8   8       17.41       20.20      7.96 o
  -6   8   8      113.70       87.74      8.21 o
  -4   8   8      169.24      185.64     15.39 o
  -2   8   8        5.09        6.56      8.84 o
   0   8   8       20.53        7.86     13.83 o
   2   8   8       13.59       11.37     14.57 o
   4   8   8      172.23      162.57     32.58 o
   6   8   8       27.93       28.85      8.89 o
   8   8   8        3.47       14.39     10.84 o
  10   8   8      357.47      356.66     22.43 o
  12   8   8       63.22       84.72     14.90 o
  14   8   8       14.46       19.69     12.79 o
 -19   9   8        3.64       13.90     30.77 o
 -17   9   8      125.60      199.39     35.51 o
 -15   9   8       47.75      115.56     17.55 o
 -13   9   8        1.30        0.06     10.99 o
 -11   9   8        2.49        6.57     13.99 o
  -9   9   8       13.22       11.05      9.34 o
  -7   9   8       39.49       45.20     16.51 o
  -5   9   8       28.18       33.27     15.65 o
  -3   9   8       62.28       54.26     24.74 o
  -1   9   8      306.12      335.29     33.17 o
   1   9   8      117.77       73.95     22.36 o
   3   9   8       17.56       12.26     23.29 o
   5   9   8       22.38       10.67     23.72 o
   7   9   8       16.57       14.96      8.31 o
   9   9   8      204.03      212.56     17.09 o
 -10  10   8       43.36       61.70     27.68 o
  -8  10   8        9.35      -10.60     19.21 o
  -6  10   8        6.05       16.46     23.88 o
  -4  10   8       43.79       27.08     25.79 o
  -2  10   8        7.29       -9.41     21.83 o
 -37   1   9      124.21      123.08     18.62 o
 -35   1   9       61.85       65.49     15.23 o
 -33   1   9      172.32      168.94     17.83 o
 -31   1   9       31.45       -0.57      9.82 o
 -29   1   9      133.81      138.49     14.91 o
 -27   1   9       41.15       51.24      9.08 o
 -25   1   9       53.64       33.65      7.98 o
 -23   1   9     1132.16     1060.50     21.17 o
 -21   1   9       49.74       33.83      6.27 o
 -19   1   9      398.47      343.92      9.65 o
 -17   1   9       12.09       21.45      3.95 o
 -15   1   9      955.65      984.59     14.60 o
 -13   1   9       87.88      110.26      5.06 o
 -11   1   9       58.57       54.10      4.45 o
  -9   1   9      379.43      322.10      8.57 o
  -7   1   9     3454.53     3663.11     35.06 o
  -5   1   9      165.90      198.20      5.53 o
  -3   1   9      462.38      506.54      8.79 o
  -1   1   9     4276.65     4456.56     41.16 o
   1   1   9      153.27      133.05      5.50 o
   3   1   9       37.00       26.60      4.55 o
   5   1   9      173.14      219.90      8.34 o
   7   1   9       77.62       48.97      5.94 o
   9   1   9       15.23       22.61      5.61 o
  11   1   9      386.87      381.24     12.96 o
  13   1   9      224.40      188.02     13.70 o
  15   1   9      182.58      157.79     14.20 o
  17   1   9       48.85       47.09     13.22 o
  19   1   9        5.60       -2.75     11.08 o
  21   1   9        0.07       -3.73     15.16 o
  23   1   9      119.94      147.01     33.29 o
  25   1   9       84.99      129.25     26.14 o
 -36   2   9        0.02       28.93     16.96 o
 -34   2   9       15.35        5.32     13.82 o
 -32   2   9      186.26      184.19     21.17 o
 -30   2   9       84.30       66.30     12.86 o
 -28   2   9        1.02        3.80      9.06 o
 -26   2   9      101.66       92.05     12.52 o
 -24   2   9      526.07      523.19     15.15 o
 -22   2   9        5.95       35.94      6.09 o
 -20   2   9     2103.96     2083.88     29.05 o
 -18   2   9      464.96      473.95     11.35 o
 -16   2   9     1675.27     1526.89     21.02 o
 -14   2   9      415.47      491.67     18.15 o
 -12   2   9       78.02       81.71      4.71 o
 -10   2   9      731.90      726.17     10.68 o
  -8   2   9      181.41      222.77      5.99 o
  -6   2   9     8264.99     8412.44     65.29 o
  -4   2   9     1325.87     1373.49     17.83 o
  -2   2   9      640.11      603.86      9.12 o
   0   2   9       43.11       23.64      3.38 o
   2   2   9     3543.32     3637.30     32.10 o
   4   2   9        1.50        7.51      3.62 o
   6   2   9       42.06       83.05      7.82 o
   8   2   9     3790.39     3689.65     62.28 o
  10   2   9     1487.74     1389.23     27.74 o
  12   2   9      112.65      167.69     11.29 o
  14   2   9       89.58      119.81     12.39 o
  16   2   9       43.71       38.14     10.59 o
  18   2   9        8.43        8.82      9.54 o
  20   2   9      145.35      138.16     18.77 o
  22   2   9       90.72      118.22     19.56 o
  24   2   9       53.82       75.75     22.31 o
 -35   3   9       35.87       14.57     19.36 o
 -33   3   9        2.69        8.11     16.89 o
 -31   3   9       62.98       67.06     16.12 o
 -29   3   9       97.38       99.52     16.89 o
 -27   3   9      166.21      162.73     18.13 o
 -25   3   9       67.56       53.07     18.63 o
 -23   3   9       65.52       65.58     10.44 o
 -21   3   9       11.92       23.06      7.18 o
 -19   3   9       33.66       27.44      6.86 o
 -17   3   9      142.01      116.19      7.57 o
 -15   3   9      103.56       88.34      6.55 o
 -13   3   9      503.60      470.61     10.02 o
 -11   3   9        3.18        1.74      3.19 o
  -9   3   9      236.26      236.03      6.72 o
  -7   3   9       21.98       18.35      3.50 o
  -5   3   9     1576.56     1550.82     19.36 o
  -3   3   9       17.49       39.96      3.85 o
  -1   3   9      104.47      104.70      4.68 o
   1   3   9       44.54       57.73      4.11 o
   3   3   9        0.13        0.68      3.25 o
   5   3   9       51.24       23.29      5.30 o
   7   3   9       43.04       31.40      7.57 o
   9   3   9      467.40      469.89     23.58 o
  11   3   9      281.93      266.74     14.75 o
  13   3   9       31.97       32.90     14.34 o
  15   3   9        1.74       15.46      9.28 o
  17   3   9        1.14       -0.34      9.20 o
  19   3   9       25.40       41.33     12.22 o
  21   3   9       11.26      -12.39     12.39 o
  23   3   9       23.49       29.21     15.83 o
 -34   4   9       13.76       12.08     21.75 o
 -32   4   9      135.97      121.01     31.87 o
 -30   4   9       10.12       49.70     17.25 o
 -28   4   9        0.16        1.90     13.41 o
 -26   4   9       43.77       51.20     11.12 o
 -24   4   9      544.37      538.99     21.90 o
 -22   4   9      312.79      312.78     16.66 o
 -20   4   9      839.47      841.86     27.45 o
 -18   4   9       20.02       12.77      7.92 o
 -16   4   9      952.03      909.97     19.67 o
 -14   4   9       73.99       95.51      6.86 o
 -12   4   9      640.33      590.68     12.96 o
 -10   4   9       34.49       32.15      4.20 o
  -8   4   9      188.29      176.55      6.69 o
  -6   4   9        0.82        8.18      3.27 o
  -4   4   9       58.69       76.45      5.35 o
  -2   4   9       48.28       48.05      5.71 o
   0   4   9       77.97       61.04      5.86 o
   2   4   9        2.05       -1.62      3.17 o
   4   4   9        8.26       13.29      5.23 o
   6   4   9      127.77      103.99      7.91 o
   8   4   9      137.27      143.25     10.79 o
  10   4   9      439.97      446.84     17.99 o
  12   4   9       35.68       45.38     14.52 o
  14   4   9       47.50       52.31     11.92 o
  16   4   9      464.94      484.81     22.20 o
  18   4   9       64.20       77.38     13.20 o
  20   4   9       23.85       15.12     11.94 o
  22   4   9        0.23      -12.79     12.79 o
 -33   5   9       18.97        1.73     17.09 o
 -31   5   9        6.83      -11.78     15.60 o
 -29   5   9       17.11       14.22     28.44 o
 -27   5   9      104.27       93.97     19.39 o
 -25   5   9       68.86       64.89     14.33 o
 -23   5   9      241.49      254.98     18.92 o
 -21   5   9        2.81       11.54      8.92 o
 -19   5   9        4.77        5.47      6.27 o
 -17   5   9      168.46      146.64      9.59 o
 -15   5   9        2.40        2.16      4.47 o
 -13   5   9      340.46      317.58     10.49 o
 -11   5   9      117.62      110.94      6.62 o
  -9   5   9      230.61      210.93      7.96 o
  -7   5   9      397.96      339.07     15.34 o
  -5   5   9        0.95       -2.55      4.38 o
  -3   5   9      133.10      178.94     12.09 o
  -1   5   9       22.04       10.77      3.42 o
   1   5   9        0.05        2.70      3.59 o
   3   5   9      113.84      102.35      8.49 o
   5   5   9        0.93        1.26      4.90 o
   7   5   9       16.83       32.41      6.10 o
   9   5   9       12.05       15.41      7.26 o
  11   5   9      303.41      295.53     15.12 o
  13   5   9       45.90       46.86      9.91 o
  15   5   9      210.89      240.57     16.80 o
  17   5   9       15.24       -4.78     10.66 o
  19   5   9       16.77        0.22     10.78 o
  21   5   9        5.44       11.57     11.62 o
 -30   6   9        0.02        6.13     16.74 o
 -28   6   9       42.14       19.37     25.38 o
 -26   6   9       51.19       59.14     14.57 o
 -24   6   9        5.28        1.24     11.04 o
 -22   6   9       10.70        1.64     10.25 o
 -20   6   9      125.37      140.92     15.32 o
 -18   6   9       69.27       71.12     10.13 o
 -16   6   9        2.68        6.85      6.40 o
 -14   6   9       30.10       32.61      9.28 o
 -12   6   9     1427.47     1292.31     22.93 o
 -10   6   9        0.42       -4.09      4.09 o
  -8   6   9      293.18      233.99     10.18 o
  -6   6   9      386.11      343.79     12.70 o
  -4   6   9      355.25      352.65     13.98 o
  -2   6   9      156.08      142.89     11.25 o
   0   6   9        3.05       20.17      8.35 o
   2   6   9     1529.76     1374.72     32.84 o
   4   6   9      310.88      261.46     15.92 o
   6   6   9       62.52       61.83      9.78 o
   8   6   9      167.30      164.70     13.80 o
  10   6   9        0.02        1.35      8.60 o
  12   6   9       14.11       17.06     10.16 o
  14   6   9      104.29      122.35     13.48 o
  16   6   9       14.41       22.90     11.58 o
  18   6   9        0.53        0.96     10.93 o
 -27   7   9       78.13       66.11     19.82 o
 -25   7   9        0.08       -0.57     14.29 o
 -23   7   9       14.98       25.31     14.89 o
 -21   7   9      118.42      153.62     16.85 o
 -19   7   9      105.06      124.59     15.09 o
 -17   7   9      374.08      368.92     17.43 o
 -15   7   9      272.07      279.67     17.35 o
 -13   7   9        1.51        7.61      6.44 o
 -11   7   9       69.63       51.70      7.63 o
  -9   7   9       98.45      118.82      9.16 o
  -7   7   9       58.84       48.25      7.97 o
  -5   7   9        1.08        3.17      7.25 o
  -3   7   9      405.34      432.56     24.26 o
  -1   7   9      140.56      126.70     14.85 o
   1   7   9      131.23      118.04     14.90 o
   3   7   9       19.48       -5.77     11.39 o
   5   7   9        2.65        1.30      6.44 o
   7   7   9       21.23       13.50     18.24 o
   9   7   9       63.03       83.69     27.24 o
  11   7   9       20.35       23.59     11.64 o
  13   7   9        3.27        1.24     11.75 o
  15   7   9       11.87        7.40     30.81 o
 -24   8   9       72.53       79.06     18.87 o
 -22   8   9      150.20      158.65     57.90 o
 -20   8   9        0.01       -1.85     13.10 o
 -18   8   9      300.94      318.09     28.15 o
 -16   8   9       51.53       62.92     10.88 o
 -14   8   9       12.51       -2.22     10.40 o
 -12   8   9       88.06      103.02     14.29 o
 -10   8   9      335.06      321.84     19.66 o
  -8   8   9       16.31       11.16     18.28 o
  -6   8   9       24.61       14.47     13.43 o
  -4   8   9      124.58      138.13     16.30 o
  -2   8   9      144.38      129.07     15.83 o
   0   8   9       55.87       65.16     17.39 o
   2   8   9        5.61       -3.84     13.86 o
   4   8   9      109.06      122.45     30.70 o
   6   8   9      450.71      429.01     51.16 o
   8   8   9       30.01       28.00     29.54 o
  10   8   9      374.20      410.43     31.83 o
  12   8   9       39.10       48.87     13.77 o
 -19   9   9        6.23        5.96     21.40 o
 -17   9   9       33.21       -6.69     21.76 o
 -15   9   9        3.78       14.38     12.79 o
 -13   9   9       72.47       88.58     14.86 o
 -11   9   9       39.21       25.38     10.90 o
  -9   9   9       95.49      113.37     31.54 o
  -7   9   9       17.56       29.12      7.97 o
  -5   9   9       23.16       46.49     17.08 o
  -3   9   9       25.63       11.77     24.17 o
  -1   9   9       19.89       40.54     17.58 o
   1   9   9       35.37       57.95     27.88 o
   3   9   9       60.26       35.61     24.84 o
   5   9   9       11.63       23.75     25.40 o
   7   9   9       15.42       60.91     29.75 o
 -36   0  10        4.74        0.01     17.80 o
 -34   0  10       72.27       44.49     19.84 o
 -32   0  10        2.70       23.39     15.73 o
 -30   0  10       31.45       34.17     16.06 o
 -28   0  10       38.45       68.23     12.97 o
 -26   0  10      209.14      208.95     19.74 o
 -24   0  10       13.35       19.67      9.23 o
 -22   0  10      139.19      141.53     15.60 o
 -20   0  10      754.80      679.86     24.09 o
 -18   0  10      875.70      765.55     31.26 o
 -16   0  10     3951.73     3898.96     59.59 o
 -14   0  10     1866.27     2027.95     37.40 o
 -12   0  10      853.30      771.62     15.91 o
 -10   0  10     9169.24     9774.03    111.45 o
  -8   0  10      406.66      523.64     15.50 o
  -6   0  10      108.68       93.81      8.04 o
  -4   0  10      358.64      309.86     10.80 o
  -2   0  10     1315.47     1450.39     24.45 o
   0   0  10      528.85      434.10     14.23 o
   2   0  10      349.33      281.06     16.31 o
   4   0  10     1616.97     1581.32     31.09 o
   6   0  10      760.48      777.41     21.28 o
   8   0  10        6.60       -2.17      6.39 o
  10   0  10      318.33      269.14     22.37 o
  12   0  10       32.91       13.03     10.34 o
  14   0  10       25.83       21.15     18.15 o
  16   0  10       37.30       46.11     23.63 o
  18   0  10        1.98       -4.94     20.27 o
  20   0  10      132.58      128.32     32.89 o
  22   0  10       69.33       92.61     32.12 o
  24   0  10      503.84      469.45     55.19 o
 -37   1  10        6.13       17.11     15.77 o
 -35   1  10       13.93       31.88     13.26 o
 -33   1  10        6.08      -10.41     10.41 o
 -31   1  10        4.89       -2.51      9.96 o
 -29   1  10       24.21        8.10     10.05 o
 -27   1  10       23.32       22.71      7.89 o
 -25   1  10      304.25      315.52     14.64 o
 -23   1  10        0.23       -1.22      6.19 o
 -21   1  10      217.59      172.78      9.24 o
 -19   1  10        4.45        1.99      4.06 o
 -17   1  10     2024.17     1967.88     23.70 o
 -15   1  10      107.85      117.84      6.94 o
 -13   1  10      171.95      177.56      6.48 o
 -11   1  10     1990.23     2180.26     22.49 o
  -9   1  10      647.90      649.75     11.27 o
  -7   1  10      157.38      188.78      7.41 o
  -5   1  10     4363.93     4167.07     39.64 o
  -3   1  10     1202.38     1353.57     16.33 o
  -1   1  10       15.94       13.18      3.55 o
   1   1  10      382.21      309.55      9.56 o
   3   1  10      663.43      593.50     12.76 o
   5   1  10      819.47      844.00     17.38 o
   7   1  10       12.16        9.54      5.21 o
   9   1  10        7.87       11.29      5.49 o
  11   1  10      572.13      486.64     19.61 o
  13   1  10       62.91       55.56     10.36 o
  15   1  10        0.00       11.85      9.20 o
  17   1  10       61.14       46.40     13.44 o
  19   1  10        5.33       16.97     15.42 o
  21   1  10        4.19        8.31     17.31 o
  23   1  10        4.39       20.35     29.17 o
 -36   2  10       37.10       58.34     18.88 o
 -34   2  10       32.87       31.85     15.13 o
 -32   2  10        0.71        0.18     16.12 o
 -30   2  10        1.43       -3.57     11.26 o
 -28   2  10       62.47       88.03     12.64 o
 -26   2  10      440.54      385.01     19.49 o
 -24   2  10       86.34       73.60      7.46 o
 -22   2  10        1.21       10.22      5.18 o
 -20   2  10      582.19      562.60     13.80 o
 -18   2  10      128.49      151.85      7.78 o
 -16   2  10      306.11      281.19     10.30 o
 -14   2  10        1.03        4.39      3.54 o
 -12   2  10       81.07       77.14      3.96 o
 -10   2  10       30.06       36.97      3.91 o
  -8   2  10       11.20        2.50      3.09 o
  -6   2  10      709.54      765.98     12.32 o
  -4   2  10       98.63      109.55      5.32 o
  -2   2  10        8.32       18.54      3.25 o
   0   2  10       30.87       22.96      3.68 o
   2   2  10      189.32      163.60      6.22 o
   4   2  10     1404.34     1414.08     23.91 o
   6   2  10      804.16      782.60     17.98 o
   8   2  10       86.68       86.19      9.91 o
  10   2  10        1.28        2.98      6.47 o
  12   2  10       96.73       69.63     10.80 o
  14   2  10       11.58        8.79     11.37 o
  16   2  10      157.30      187.58     15.99 o
  18   2  10      161.34      208.27     21.86 o
  20   2  10      140.19      211.24     22.51 o
  22   2  10        4.26      -22.37     22.37 o
  24   2  10       29.70        8.80     20.82 o
 -35   3  10       10.37       36.01     19.83 o
 -33   3  10        8.14        2.90     22.06 o
 -31   3  10      125.18      114.60     25.39 o
 -29   3  10      144.98      156.73     18.54 o
 -27   3  10      645.74      649.84     36.70 o
 -25   3  10      435.95      458.69     31.46 o
 -23   3  10     1378.65     1278.28     31.81 o
 -21   3  10     1540.59     1561.07     29.16 o
 -19   3  10     3031.47     2886.22     44.86 o
 -17   3  10       81.55       61.10      7.18 o
 -15   3  10     2387.71     2370.07     31.21 o
 -13   3  10     4012.91     3694.98     38.90 o
 -11   3  10       26.25       43.26      4.38 o
  -9   3  10     2430.20     2366.52     27.50 o
  -7   3  10      305.07      397.89      9.00 o
  -5   3  10      101.15       91.43      5.27 o
  -3   3  10      642.51      622.60     11.64 o
  -1   3  10     1164.11     1342.87     17.14 o
   1   3  10       27.52       22.11      4.30 o
   3   3  10       23.46       24.80      5.12 o
   5   3  10      185.98      155.00      8.37 o
   7   3  10      444.81      453.50     18.92 o
   9   3  10      513.51      485.22     30.00 o
  11   3  10      301.27      309.98     14.17 o
  13   3  10        6.50        9.40      8.65 o
  15   3  10      299.86      309.79     18.43 o
  17   3  10      796.64      890.16     38.22 o
  19   3  10      140.19      143.67     19.47 o
  21   3  10       35.96       31.27     15.37 o
  23   3  10       89.48      133.79     41.91 o
 -34   4  10        0.36       -7.13     30.49 o
 -32   4  10       33.19       16.50     28.43 o
 -30   4  10       14.93       20.33     25.32 o
 -28   4  10       85.44       82.51     21.69 o
 -26   4  10      135.96      147.33     17.26 o
 -24   4  10       41.63       60.55     15.69 o
 -22   4  10      489.70      523.90     20.86 o
 -20   4  10        4.03        7.89      6.68 o
 -18   4  10      358.55      376.06     20.44 o
 -16   4  10     2734.56     2770.95     43.95 o
 -14   4  10      163.11      184.72      9.20 o
 -12   4  10     3415.13     3279.46     38.97 o
 -10   4  10        2.06        0.13      4.00 o
  -8   4  10      292.66      341.28     11.32 o
  -6   4  10        1.82       -3.19      3.19 o
  -4   4  10      244.07      265.27      7.47 o
  -2   4  10       93.02       60.08      3.98 o
   0   4  10      131.76      124.32      5.27 o
   2   4  10     1282.57     1183.56     19.46 o
   4   4  10     2540.92     2528.29     34.05 o
   6   4  10       69.25       66.77      6.66 o
   8   4  10      593.73      582.38     16.91 o
  10   4  10       17.99       10.56      8.04 o
  12   4  10      187.81      157.48     13.92 o
  14   4  10      494.04      559.75     27.07 o
  16   4  10        6.01       13.39     10.20 o
  18   4  10      268.14      320.43     20.16 o
  20   4  10        3.03        2.36     18.02 o
  22   4  10       10.66        9.98     15.30 o
 -33   5  10       66.57       90.01     22.44 o
 -31   5  10       11.11       33.22     17.86 o
 -29   5  10        5.93       -3.47     14.16 o
 -27   5  10      159.14      166.72     56.25 o
 -25   5  10       12.71       18.00     14.92 o
 -23   5  10        8.94        2.43      9.81 o
 -21   5  10       93.08       95.44     11.78 o
 -19   5  10      124.95      119.58     10.58 o
 -17   5  10      159.17      152.38     10.69 o
 -15   5  10      650.20      599.01     17.60 o
 -13   5  10      766.44      732.27     15.48 o
 -11   5  10     1556.30     1500.00     22.74 o
  -9   5  10       75.28       89.88      5.92 o
  -7   5  10       62.06       79.16      6.33 o
  -5   5  10        3.56       -1.81      4.57 o
  -3   5  10      387.27      362.19     11.22 o
  -1   5  10      114.07      101.94      6.22 o
   1   5  10     1257.26     1202.64     22.42 o
   3   5  10      181.06      154.13      8.33 o
   5   5  10      132.91      118.98      7.45 o
   7   5  10      207.46      214.04     10.53 o
   9   5  10      569.12      548.78     19.74 o
  11   5  10      259.14      245.41     16.24 o
  13   5  10       22.38       28.25      9.47 o
  15   5  10      237.36      268.12     17.41 o
  17   5  10       53.10       49.93     12.21 o
  19   5  10        0.31        2.24     10.59 o
 -30   6  10       24.82       66.24     19.40 o
 -28   6  10        3.31       20.76     16.12 o
 -26   6  10        0.85      -12.92     12.92 o
 -24   6  10        0.11      -10.53     10.53 o
 -22   6  10      379.62      396.28     22.66 o
 -20   6  10      346.27      352.04     20.79 o
 -18   6  10      241.97      235.85     14.35 o
 -16   6  10      142.86      128.21     11.18 o
 -14   6  10      118.56      137.82     15.09 o
 -12   6  10       98.05      114.47      8.98 o
 -10   6  10       57.79       34.57      6.59 o
  -8   6  10       33.35       60.20      6.66 o
  -6   6  10      192.04      190.65     10.98 o
  -4   6  10        7.87       13.89      7.63 o
  -2   6  10       10.97       23.13     12.19 o
   0   6  10       20.01        8.90      8.91 o
   2   6  10      117.14      111.05      8.87 o
   4   6  10        0.09       -1.78      7.45 o
   6   6  10       56.43       59.36     10.02 o
   8   6  10      114.34      100.94     15.73 o
  10   6  10       74.74       75.33     12.63 o
  12   6  10       12.26       18.94      8.51 o
  14   6  10       78.84      106.91     13.54 o
  16   6  10      126.33      141.92     15.78 o
  18   6  10        0.00      -11.08     11.08 o
 -27   7  10        1.78       -0.62     19.07 o
 -25   7  10        1.19      -13.74     29.36 o
 -23   7  10        0.39       12.05     14.30 o
 -21   7  10        0.00       10.89     10.90 o
 -19   7  10      305.23      311.50     16.71 o
 -17   7  10       64.99       70.01      9.88 o
 -15   7  10        7.75       -1.87      6.96 o
 -13   7  10       33.89       28.51      6.90 o
 -11   7  10      206.46      196.72     25.58 o
  -9   7  10       27.52       20.13      6.84 o
  -7   7  10      114.04      131.58      9.58 o
  -5   7  10      695.42      704.59     36.91 o
  -3   7  10        7.93        1.82      8.31 o
  -1   7  10        5.89       -1.54      9.30 o
   1   7  10       12.19       17.91     10.45 o
   3   7  10       23.31       13.02      8.27 o
   5   7  10      200.14      216.65     10.71 o
   7   7  10      100.36      102.91     30.41 o
   9   7  10       50.64       69.90     12.94 o
  11   7  10       53.46       62.39     13.91 o
  13   7  10       48.93       68.99     15.90 o
  15   7  10       55.73       73.69     17.43 o
 -24   8  10        4.79       30.06     17.78 o
 -22   8  10        0.04        1.36     31.23 o
 -20   8  10      144.41      164.13     26.20 o
 -18   8  10      114.11      115.44     13.78 o
 -16   8  10        1.61       -6.37     14.02 o
 -14   8  10       20.38       15.88     10.96 o
 -12   8  10       79.37       84.26     13.06 o
 -10   8  10       27.21       21.32     12.82 o
  -8   8  10       57.99       60.53     16.00 o
  -6   8  10       14.81        3.91     10.57 o
  -4   8  10       10.57       -1.23      9.26 o
  -2   8  10       41.08       37.20     14.70 o
   0   8  10       55.75       43.10     17.03 o
   2   8  10       16.76      -18.00     19.39 o
   4   8  10       14.42       -3.63     19.31 o
   6   8  10       20.55       18.20      8.11 o
   8   8  10        0.63       -6.48      6.48 o
  10   8  10       31.43       43.63     19.27 o
 -17   9  10       14.35       -6.45     12.65 o
 -15   9  10       74.25       84.64     37.52 o
 -13   9  10       51.14       79.53     32.42 o
 -11   9  10       50.92       60.98     11.84 o
  -9   9  10      156.19      166.20     16.19 o
  -7   9  10      259.95      195.37     50.92 o
  -5   9  10      109.06      113.54     30.39 o
  -3   9  10       14.88       -3.67     21.72 o
  -1   9  10        1.57       -6.51     14.08 o
   1   9  10        2.16       14.33     16.21 o
   3   9  10       22.61       26.27     25.18 o
   5   9  10        7.98       -9.50     23.79 o
 -37   1  11       18.60       13.66     20.58 o
 -35   1  11        3.66        8.58     14.69 o
 -33   1  11      105.65      130.00     16.72 o
 -31   1  11       11.44        1.38     10.24 o
 -29   1  11       64.49       88.81     13.22 o
 -27   1  11        2.70        0.88      7.00 o
 -25   1  11      219.90      244.94     13.67 o
 -23   1  11       51.83       60.99      8.12 o
 -21   1  11      115.25      136.87      7.53 o
 -19   1  11       61.48       55.38      6.56 o
 -17   1  11      379.35      413.32     12.23 o
 -15   1  11     1442.36     1549.73     20.23 o
 -13   1  11      177.58      182.33      6.83 o
 -11   1  11       23.20       17.52      3.87 o
  -9   1  11     1934.60     2198.02     26.29 o
  -7   1  11      277.44      291.83      9.82 o
  -5   1  11      672.05      631.44     11.28 o
  -3   1  11      247.47      260.94      7.26 o
  -1   1  11      798.17      902.80     14.30 o
   1   1  11       55.78       93.78      5.77 o
   3   1  11      768.03      818.56     15.29 o
   5   1  11      927.47      845.87     20.30 o
   7   1  11      100.63      100.50      8.45 o
   9   1  11      721.02      644.76     34.00 o
  11   1  11       72.99       92.87     11.65 o
  13   1  11        2.85       14.28      9.33 o
  15   1  11        6.62       11.56     14.14 o
  17   1  11       29.02       11.69     15.01 o
  19   1  11       20.18        6.96     17.65 o
  21   1  11       53.61       57.85     31.92 o
  23   1  11      218.50      316.33     34.73 o
 -36   2  11       14.30       -7.46     13.95 o
 -34   2  11       37.97       45.53     15.83 o
 -32   2  11      128.01      110.23     18.94 o
 -30   2  11        0.70      -10.36     10.36 o
 -28   2  11       25.71        0.90     10.38 o
 -26   2  11       26.42       31.87     11.71 o
 -24   2  11      318.66      268.20     14.62 o
 -22   2  11        5.02        3.45      5.48 o
 -20   2  11      334.60      296.74     10.54 o
 -18   2  11      127.95      129.71      7.45 o
 -16   2  11     1046.55     1046.25     17.33 o
 -14   2  11     1204.48     1072.54     21.46 o
 -12   2  11      574.58      541.51     12.96 o
 -10   2  11     1359.44     1365.15     17.47 o
  -8   2  11     2713.60     2536.48     27.93 o
  -6   2  11     2422.07     2435.15     25.70 o
  -4   2  11      238.10      195.04      6.10 o
  -2   2  11      264.29      243.18      6.99 o
   0   2  11        4.68       -2.46      3.56 o
   2   2  11      464.81      405.18     14.56 o
   4   2  11       66.84       68.24      7.23 o
   6   2  11      123.97      121.01     12.89 o
   8   2  11      118.96      106.52      9.51 o
  10   2  11      447.85      447.93     19.65 o
  12   2  11      490.86      466.73     20.31 o
  14   2  11      261.51      223.16     16.28 o
  16   2  11      115.42      121.93     14.33 o
  18   2  11      351.45      359.94     25.71 o
  20   2  11       27.86       18.39     17.08 o
  22   2  11       31.93       46.93     21.02 o
 -35   3  11        6.94       26.49     19.24 o
 -33   3  11       13.09        1.06     14.65 o
 -31   3  11        2.53       -3.62     12.17 o
 -29   3  11       19.89       26.79     12.95 o
 -27   3  11       45.19       38.93     15.19 o
 -25   3  11      120.20      119.41     15.89 o
 -23   3  11      309.88      326.32     16.50 o
 -21   3  11      427.20      445.22     19.52 o
 -19   3  11      550.66      565.87     17.79 o
 -17   3  11        9.57       10.99      6.24 o
 -15   3  11     1307.65     1320.90     25.75 o
 -13   3  11        7.17        6.40      3.86 o
 -11   3  11      166.04      130.35      6.48 o
  -9   3  11      209.73      233.82      9.54 o
  -7   3  11       46.31       36.34      4.40 o
  -5   3  11      147.79      112.98      6.02 o
  -3   3  11       19.17       14.94      4.10 o
  -1   3  11       14.57        4.58      4.44 o
   1   3  11      372.09      333.43     10.75 o
   3   3  11      145.74      138.68      8.06 o
   5   3  11     1238.20     1179.87     21.98 o
   7   3  11       31.05       32.77      7.49 o
   9   3  11       84.48       95.94      9.49 o
  11   3  11      401.52      381.14     24.48 o
  13   3  11       71.80       68.23     11.81 o
  15   3  11       67.49       56.93     12.22 o
  17   3  11        1.61        9.95     10.83 o
  19   3  11      188.89      189.22     21.72 o
  21   3  11        0.41       11.99     17.45 o
 -34   4  11        3.32       -3.44     16.89 o
 -32   4  11        5.71       -7.68     16.70 o
 -30   4  11       35.74       31.78     17.23 o
 -28   4  11        0.08       14.58     11.77 o
 -26   4  11      198.41      220.15     19.83 o
 -24   4  11      526.80      520.77     21.65 o
 -22   4  11      196.55      187.81     14.12 o
 -20   4  11       12.12        1.31      6.64 o
 -18   4  11      940.87      933.23     22.69 o
 -16   4  11      562.83      531.41     16.69 o
 -14   4  11      992.21     1018.71     20.68 o
 -12   4  11     2127.79     2020.19     32.07 o
 -10   4  11       21.16       18.95      4.59 o
  -8   4  11      257.38      319.49     12.13 o
  -6   4  11      204.64      189.17     10.09 o
  -4   4  11      387.15      351.56     11.18 o
  -2   4  11       98.94       53.59      5.33 o
   0   4  11      864.36      861.45     18.90 o
   2   4  11     1003.17      951.86     36.83 o
   4   4  11       44.11       40.48      5.88 o
   6   4  11       63.87       49.61      6.68 o
   8   4  11       72.63       48.76      7.86 o
  10   4  11       17.21       28.61      7.74 o
  12   4  11      195.85      156.24     13.56 o
  14   4  11        0.45       -4.53      9.15 o
  16   4  11        0.64       23.68     10.93 o
  18   4  11      296.57      312.01     20.41 o
  20   4  11        0.02       -6.14     13.80 o
 -33   5  11       86.71       67.67     22.02 o
 -31   5  11        2.92      -15.63     15.63 o
 -29   5  11       78.60       93.84     21.53 o
 -27   5  11       11.21       13.72     18.58 o
 -25   5  11       20.15       18.78     18.37 o
 -23   5  11        0.10       -1.35      9.34 o
 -21   5  11      190.39      236.95     15.66 o
 -19   5  11       21.47       26.62      7.75 o
 -17   5  11       63.86       54.19      7.99 o
 -15   5  11       76.74      102.28     11.45 o
 -13   5  11       17.25       17.85      5.96 o
 -11   5  11        0.34       -3.88      4.42 o
  -9   5  11      233.41      245.33     14.58 o
  -7   5  11        2.00       -0.37      4.77 o
  -5   5  11      363.36      362.24     14.27 o
  -3   5  11      218.09      174.35     11.75 o
  -1   5  11       47.34       28.66      8.87 o
   1   5  11       84.28       68.18      9.40 o
   3   5  11      113.69      151.96      7.29 o
   5   5  11      257.85      263.39     12.70 o
   7   5  11      503.27      514.44     14.29 o
   9   5  11       47.28       72.97      8.53 o
  11   5  11       43.09       47.31      9.41 o
  13   5  11       21.01       25.05      9.97 o
  15   5  11      125.23      125.36     14.32 o
  17   5  11       18.46       25.57     11.58 o
  19   5  11       15.21       22.30     19.60 o
 -30   6  11        0.12       -3.91     16.41 o
 -28   6  11       22.87        7.31     15.92 o
 -26   6  11        8.43       28.55     16.20 o
 -24   6  11        4.09        2.59     10.88 o
 -22   6  11       68.48       63.93     13.18 o
 -20   6  11       10.70       13.55     10.01 o
 -18   6  11        0.83        0.26      7.33 o
 -16   6  11       36.18       30.31      8.00 o
 -14   6  11      239.76      242.39     12.70 o
 -12   6  11      608.53      575.51     25.54 o
 -10   6  11      274.91      265.18     12.27 o
  -8   6  11      301.94      314.17     12.56 o
  -6   6  11      153.82      160.57     11.40 o
  -4   6  11      136.39      109.77     10.99 o
  -2   6  11      337.18      344.41     22.92 o
   0   6  11        0.17       -3.73      3.73 o
   2   6  11       63.03       56.00      9.01 o
   4   6  11       22.16        8.47      8.99 o
   6   6  11       19.37       31.86      7.39 o
   8   6  11       52.29       51.56      9.01 o
  10   6  11        0.10        3.33      7.97 o
  12   6  11        2.66      -10.83     10.83 o
  14   6  11        0.15        1.97     17.11 o
  16   6  11        6.55       14.72     11.31 o
 -27   7  11        0.09      -14.19     14.19 o
 -25   7  11       15.78       16.21     16.72 o
 -23   7  11       38.28       19.72     14.99 o
 -21   7  11        0.32       18.32     12.81 o
 -19   7  11        0.86       -0.26      8.42 o
 -17   7  11        0.01       -1.24      8.81 o
 -15   7  11      113.28      112.46     10.07 o
 -13   7  11       36.32       47.80     10.70 o
 -11   7  11       27.19       10.78      8.04 o
  -9   7  11      537.03      466.78     23.69 o
  -7   7  11      374.28      425.03     29.52 o
  -5   7  11       35.54       21.69      9.29 o
  -3   7  11       44.09       33.40      9.88 o
  -1   7  11        0.88       -0.12      9.84 o
   1   7  11        1.43       10.91     10.65 o
   3   7  11       23.49       29.84      5.43 o
   5   7  11       20.02       24.17      9.27 o
   7   7  11       19.10       28.08      7.86 o
   9   7  11        9.02       24.96      8.76 o
  11   7  11        2.19        5.38      8.82 o
  13   7  11        0.07        6.31      9.68 o
 -24   8  11        4.90       24.14     20.55 o
 -22   8  11       15.42        4.61     20.32 o
 -20   8  11        0.07        7.84     17.74 o
 -18   8  11        0.07        4.71     15.34 o
 -16   8  11      204.51      229.22     20.34 o
 -14   8  11       16.24       29.39     11.84 o
 -12   8  11      250.52      286.71     19.45 o
 -10   8  11      122.03      103.81     14.95 o
  -8   8  11        5.88       25.95     15.52 o
  -6   8  11      258.79      305.90     27.11 o
  -4   8  11        0.50       -0.14     14.57 o
  -2   8  11      126.36       92.28     16.38 o
   0   8  11        0.03       46.86     25.02 o
   2   8  11        2.45        5.14     22.08 o
   4   8  11       18.00        7.88     23.75 o
   6   8  11       51.39       66.18     10.65 o
   8   8  11       85.72      112.35     11.41 o
 -17   9  11       38.95       70.03     15.86 o
 -15   9  11       30.29       27.27     13.07 o
 -13   9  11        6.01       -1.21     10.14 o
 -11   9  11        3.44       -1.46      8.95 o
  -9   9  11       38.17       43.63     22.34 o
  -7   9  11        0.09       11.48     15.41 o
  -5   9  11       17.92       30.22     26.98 o
  -3   9  11      107.77       62.72     28.04 o
  -1   9  11        7.77       -6.08     15.63 o
   1   9  11        0.04       -8.87     15.33 o
   3   9  11      257.35      313.96     47.28 o
 -36   0  12        8.56       18.51     19.39 o
 -34   0  12       52.30       45.55     19.82 o
 -32   0  12       85.22      100.89     21.29 o
 -30   0  12       93.61       96.00     14.71 o
 -28   0  12      558.56      561.84     26.31 o
 -26   0  12       16.37       12.74     10.99 o
 -24   0  12      316.23      295.72     18.61 o
 -22   0  12     1109.92      833.82     28.29 o
 -20   0  12       61.52       23.99      8.85 o
 -18   0  12       87.90       67.88     10.70 o
 -16   0  12       10.71       60.07     16.24 o
 -14   0  12       80.95       64.87      8.99 o
 -12   0  12     1087.22      991.66     19.99 o
 -10   0  12     1331.74     1518.46     26.27 o
  -8   0  12      618.32      665.99     23.67 o
  -6   0  12     1013.00      837.80     17.20 o
  -4   0  12        1.55       -4.30      4.62 o
  -2   0  12       19.84       15.78      5.58 o
   0   0  12      860.53      960.97     23.46 o
   2   0  12      606.60      598.25     19.00 o
   4   0  12      397.23      373.66     30.81 o
   6   0  12      157.93      166.52     21.07 o
   8   0  12      416.50      337.77     19.35 o
  10   0  12      340.91      348.66     25.14 o
  12   0  12       96.48      103.59     25.44 o
  14   0  12       33.49       28.85     21.93 o
  16   0  12       36.52       40.62     23.90 o
  18   0  12        1.59        6.40     20.00 o
  20   0  12      149.41      201.88     38.57 o
  22   0  12        5.97       24.53     30.91 o
 -37   1  12        3.83      -14.61     14.64 o
 -35   1  12        2.47      -13.13     13.13 o
 -33   1  12       89.34      104.50     24.56 o
 -31   1  12      139.53      156.82     14.53 o
 -29   1  12        0.58        4.88      8.61 o
 -27   1  12        0.98        1.70      6.57 o
 -25   1  12       71.39       60.72      8.77 o
 -23   1  12       25.36       13.11      6.82 o
 -21   1  12       97.30       91.03      8.57 o
 -19   1  12      254.67      291.86     16.80 o
 -17   1  12      461.25      504.37     13.66 o
 -15   1  12      716.85      723.33     14.13 o
 -13   1  12       58.24       48.03      4.18 o
 -11   1  12     1283.20     1182.45     18.12 o
  -9   1  12      199.33      175.76      7.33 o
  -7   1  12       22.84       27.45      4.23 o
  -5   1  12      446.25      447.76      9.83 o
  -3   1  12      463.74      561.23     10.86 o
  -1   1  12     1183.08     1162.12     18.19 o
   1   1  12       71.20       74.31      6.23 o
   3   1  12      336.76      308.83     12.97 o
   5   1  12       64.26       73.17      7.68 o
   7   1  12      493.25      418.83     16.11 o
   9   1  12      162.29      180.49     24.49 o
  11   1  12      366.64      359.75     26.54 o
  13   1  12       30.95       45.61     12.66 o
  15   1  12        2.72        4.60     13.34 o
  17   1  12       59.80       48.32     17.98 o
  19   1  12      102.80      139.14     52.04 o
  21   1  12      365.85      449.66     37.01 o
 -36   2  12       47.44       71.68     18.69 o
 -34   2  12        0.06       -7.98     13.30 o
 -32   2  12       34.83       52.26     15.65 o
 -30   2  12       11.05       27.71     13.12 o
 -28   2  12      107.19      126.40     17.07 o
 -26   2  12        1.26       -5.09      9.82 o
 -24   2  12      139.39      127.03     12.08 o
 -22   2  12       59.40       73.80     11.44 o
 -20   2  12      285.73      348.58     15.06 o
 -18   2  12       69.21      100.50     10.97 o
 -16   2  12      225.69      205.10      9.85 o
 -14   2  12     1532.95     1548.94     22.16 o
 -12   2  12      442.09      385.26     11.30 o
 -10   2  12       57.89       61.28      5.60 o
  -8   2  12      225.68      210.43      9.14 o
  -6   2  12     1561.27     1489.23     20.46 o
  -4   2  12        6.61       19.64      4.81 o
  -2   2  12       44.15       44.79      5.76 o
   0   2  12      998.68      954.24     17.73 o
   2   2  12       48.30       40.71      5.97 o
   4   2  12     1801.62     1654.11     33.47 o
   6   2  12     1635.98     1574.30     30.34 o
   8   2  12       35.72       39.24      8.12 o
  10   2  12       85.84       98.34     12.16 o
  12   2  12        8.14       -2.65     11.44 o
  14   2  12       10.81       14.64     10.10 o
  16   2  12      161.06      157.43     23.59 o
  18   2  12       83.54       86.81     20.57 o
  20   2  12      143.41      170.87     27.09 o
 -35   3  12        1.98      -16.87     16.87 o
 -33   3  12       52.77       54.08     19.24 o
 -31   3  12      272.67      296.79     24.83 o
 -29   3  12       26.72       11.13     12.35 o
 -27   3  12        4.54       -6.96     10.18 o
 -25   3  12      222.04      192.65     18.35 o
 -23   3  12       74.67       85.34     14.01 o
 -21   3  12      304.86      322.59     13.79 o
 -19   3  12       48.56       23.92      9.04 o
 -17   3  12     1516.14     1397.83     27.54 o
 -15   3  12     2399.72     2475.90     46.41 o
 -13   3  12     1090.28      969.82     24.30 o
 -11   3  12     2687.38     2559.85     35.19 o
  -9   3  12      380.53      406.09     13.52 o
  -7   3  12      132.25      112.25      7.76 o
  -5   3  12       16.51       35.19      6.31 o
  -3   3  12      343.82      397.11     15.84 o
  -1   3  12       34.82       15.94      5.20 o
   1   3  12      979.03      946.39     18.93 o
   3   3  12      260.70      251.49     12.61 o
   5   3  12        0.00        1.47      5.97 o
   7   3  12      402.22      429.25     15.88 o
   9   3  12      531.95      527.43     18.21 o
  11   3  12       15.31       22.05      9.35 o
  13   3  12      180.68      180.79     15.54 o
  15   3  12      113.71       71.43     13.19 o
  17   3  12      112.20      125.22     19.34 o
  19   3  12      135.54      102.99     23.31 o
 -34   4  12       46.51       49.38     21.07 o
 -32   4  12       10.63        0.22     16.25 o
 -30   4  12       24.09        1.44     15.92 o
 -28   4  12       26.74       41.32     14.44 o
 -26   4  12        0.51       11.47     11.77 o
 -24   4  12        0.26        9.23     10.66 o
 -22   4  12      355.59      376.77     18.38 o
 -20   4  12        1.16        0.13      9.22 o
 -18   4  12       43.97       45.13     10.35 o
 -16   4  12      257.99      230.42     11.77 o
 -14   4  12     1068.60     1093.66     23.99 o
 -12   4  12      295.72      280.17     10.51 o
 -10   4  12       92.21      105.07      7.32 o
  -8   4  12      164.78      176.14      8.64 o
  -6   4  12        8.35       11.02      5.01 o
  -4   4  12      407.57      390.60     11.05 o
  -2   4  12     1246.65     1180.42     20.17 o
   0   4  12      339.93      359.94     11.21 o
   2   4  12        2.83        5.98      5.08 o
   4   4  12      162.13      158.91      8.89 o
   6   4  12      286.25      296.25     13.43 o
   8   4  12        6.07        6.44      6.61 o
  10   4  12       70.18       82.26      9.78 o
  12   4  12       64.03       77.78     14.11 o
  14   4  12       19.78        9.96     15.88 o
  16   4  12      199.06      229.96     18.37 o
  18   4  12        6.97        5.28     11.40 o
 -33   5  12       26.33       49.18     26.28 o
 -31   5  12        0.65      -12.46     12.46 o
 -29   5  12       10.35       31.99     17.27 o
 -27   5  12       16.55        7.71     28.12 o
 -25   5  12        2.31       -3.31     12.46 o
 -23   5  12       17.73       12.04      9.56 o
 -21   5  12       95.65       99.86     12.08 o
 -19   5  12       49.40       54.75      8.49 o
 -17   5  12      318.12      311.54     14.41 o
 -15   5  12        4.98       17.03      6.60 o
 -13   5  12       63.94       76.67     12.41 o
 -11   5  12       49.44       61.08      6.35 o
  -9   5  12      740.60      707.34     15.32 o
  -7   5  12      367.27      305.57     11.77 o
  -5   5  12      436.05      385.55     19.09 o
  -3   5  12     1928.50     1681.70     31.84 o
  -1   5  12       88.71       67.75      6.71 o
   1   5  12      379.91      330.93     23.95 o
   3   5  12       86.94       89.02      7.28 o
   5   5  12        4.30        5.87      5.42 o
   7   5  12        8.85       -0.25      6.64 o
   9   5  12        0.12        5.29      6.71 o
  11   5  12       15.91       17.08      7.94 o
  13   5  12       39.31       38.37     11.06 o
  15   5  12        0.07       12.80     10.12 o
  17   5  12       16.44       14.65     13.01 o
 -30   6  12        0.61       13.46     17.33 o
 -28   6  12       34.66       38.41     17.51 o
 -26   6  12       12.09       -0.79     14.42 o
 -24   6  12      348.46      339.78     27.33 o
 -22   6  12      200.10      220.41     18.64 o
 -20   6  12        4.31        6.28      8.12 o
 -18   6  12        4.87        1.50      8.25 o
 -16   6  12        3.09        2.46      7.64 o
 -14   6  12      170.14      186.83     10.70 o
 -12   6  12      218.08      204.51     10.03 o
 -10   6  12      484.49      453.46     17.56 o
  -8   6  12      752.18      745.21     20.26 o
  -6   6  12        0.74        8.01      5.70 o
  -4   6  12        3.17       -3.71      3.71 o
  -2   6  12      121.93      115.88      7.73 o
   0   6  12        0.32        0.25      4.61 o
   2   6  12       31.05       41.95      6.22 o
   4   6  12       22.35       20.04      6.77 o
   6   6  12       24.47       17.00      7.56 o
   8   6  12       31.53       40.08      9.78 o
  10   6  12      158.34      165.89     13.64 o
  12   6  12       11.24       14.50      9.67 o
  14   6  12       30.88       10.67     15.62 o
 -27   7  12        6.04       -7.99     14.55 o
 -25   7  12      177.54      214.12     24.18 o
 -23   7  12       18.98       -5.08     13.78 o
 -21   7  12       43.23       55.34     16.14 o
 -19   7  12       19.51       33.35      9.56 o
 -17   7  12        0.03       -1.38      7.24 o
 -15   7  12      145.15      157.17     14.93 o
 -13   7  12       75.42      115.34     14.40 o
 -11   7  12       10.49       12.90      8.09 o
  -9   7  12       36.80       30.44      7.88 o
  -7   7  12        0.01       -3.91      8.14 o
  -5   7  12        0.08       -8.04      8.04 o
  -3   7  12       59.30       65.14     12.27 o
  -1   7  12       11.94       11.12     10.99 o
   1   7  12      148.61      143.28     28.59 o
   3   7  12       18.33       23.18      6.51 o
   5   7  12       19.12        8.31      9.88 o
   7   7  12       19.48       20.73     12.80 o
   9   7  12        3.98       -6.14      8.11 o
  11   7  12       26.31       25.97     10.68 o
 -22   8  12        6.69       -2.19     14.32 o
 -20   8  12       22.24       44.46     26.81 o
 -18   8  12        2.71       17.47     15.28 o
 -16   8  12        4.57       -9.05     10.31 o
 -14   8  12       22.92       15.24     15.30 o
 -12   8  12       32.50       37.35     10.73 o
 -10   8  12       74.33       55.63      9.02 o
  -8   8  12      112.47      150.07     23.05 o
  -6   8  12       49.28       62.88     18.13 o
  -4   8  12       84.17      104.18     17.22 o
  -2   8  12        3.47        0.89     11.78 o
   0   8  12        1.07       10.28     24.56 o
   2   8  12        5.75      -17.02     23.01 o
   4   8  12      119.70      122.90     35.37 o
   6   8  12      363.42      464.55     21.95 o
 -15   9  12       59.97       35.65     15.73 o
 -13   9  12        0.28        3.09     12.73 o
 -11   9  12      137.38      173.26     12.82 o
  -9   9  12        0.17       -2.99     16.20 o
  -7   9  12      159.44      153.02     25.21 o
  -5   9  12       80.05       19.96     25.44 o
  -3   9  12        1.35       11.27     24.22 o
  -1   9  12       34.88       32.08     19.36 o
 -37   1  13       20.56       17.57     15.49 o
 -35   1  13       35.44       30.04     16.23 o
 -33   1  13        5.88       -2.33     10.67 o
 -31   1  13       82.15       99.37     14.26 o
 -29   1  13      166.49      155.17     15.64 o
 -27   1  13        1.44       -6.34      6.62 o
 -25   1  13       69.51       58.39      8.76 o
 -23   1  13      422.41      375.99     14.52 o
 -21   1  13      251.36      237.63     11.82 o
 -19   1  13        3.62        6.14      5.55 o
 -17   1  13       13.43        9.97      5.29 o
 -15   1  13      374.30      386.89     10.71 o
 -13   1  13      140.11      121.83      6.24 o
 -11   1  13       51.45       65.95      5.75 o
  -9   1  13       17.36        0.48      4.07 o
  -7   1  13     1384.88     1543.62     20.00 o
  -5   1  13       75.45      100.42      5.92 o
  -3   1  13      597.58      623.09     12.00 o
  -1   1  13      716.10      633.79     15.55 o
   1   1  13      566.06      532.92     15.08 o
   3   1  13        8.55       -1.98      6.66 o
   5   1  13        0.96       -3.92      6.42 o
   7   1  13      220.57      199.18     14.04 o
   9   1  13        5.45       14.77      8.70 o
  11   1  13      170.62      177.12     17.41 o
  13   1  13        0.53      -12.42     12.42 o
  15   1  13      119.64      156.40     23.37 o
  17   1  13        7.37       27.12     16.71 o
  19   1  13      214.75      231.81     29.41 o
 -36   2  13       21.41       16.14     23.57 o
 -34   2  13        0.46      -10.74     10.74 o
 -32   2  13      269.83      301.47     29.23 o
 -30   2  13       45.19       41.67     12.71 o
 -28   2  13        2.86       -0.37      8.99 o
 -26   2  13        0.00        0.09      8.58 o
 -24   2  13      200.56      207.20     13.07 o
 -22   2  13      151.85      116.76     15.89 o
 -20   2  13      196.99      222.23     12.57 o
 -18   2  13      233.82      277.49     11.94 o
 -16   2  13       10.67        3.34      4.96 o
 -14   2  13        4.88       -2.79      3.73 o
 -12   2  13      174.54      190.21     12.37 o
 -10   2  13     1222.02     1288.78     24.44 o
  -8   2  13       35.38       56.26      7.64 o
  -6   2  13     1061.73     1108.19     25.09 o
  -4   2  13      341.24      322.75     10.77 o
  -2   2  13     1531.02     1560.40     28.56 o
   0   2  13      353.34      347.01     14.99 o
   2   2  13     3367.75     3359.73     62.58 o
   4   2  13       53.61       45.71      7.93 o
   6   2  13      273.43      275.41     14.96 o
   8   2  13      457.83      412.78     23.01 o
  10   2  13       37.63       59.59     11.23 o
  12   2  13       30.98       36.47     10.96 o
  14   2  13       60.09       66.18     19.18 o
  16   2  13        0.03      -14.80     15.85 o
  18   2  13       13.87       39.05     18.92 o
 -35   3  13       72.74       44.78     17.15 o
 -33   3  13        3.43       -3.43     13.73 o
 -31   3  13       52.82       16.64     13.56 o
 -29   3  13        6.11       -1.69     11.85 o
 -27   3  13       41.76       33.32     13.54 o
 -25   3  13       75.29      104.03     15.25 o
 -23   3  13       64.59       70.15     13.45 o
 -21   3  13      122.68      110.63     10.34 o
 -19   3  13        1.39       -4.07      7.81 o
 -17   3  13        0.06       -2.45      6.11 o
 -15   3  13      186.33      197.97     12.63 o
 -13   3  13      188.60      158.94      8.44 o
 -11   3  13      230.10      231.63     11.39 o
  -9   3  13      205.39      192.74     10.46 o
  -7   3  13       17.64        2.68      5.42 o
  -5   3  13      127.59      124.22      7.76 o
  -3   3  13       67.89       72.50      6.78 o
  -1   3  13       10.46        9.64      6.57 o
   1   3  13       74.85       61.85      7.18 o
   3   3  13      347.76      331.98     12.47 o
   5   3  13       82.62       61.99      8.49 o
   7   3  13       20.45       27.48      7.66 o
   9   3  13       17.08       15.32      8.73 o
  11   3  13        7.27       12.23     15.39 o
  13   3  13        3.79       -0.23     10.86 o
  15   3  13       27.64       29.68     12.45 o
  17   3  13        6.45       10.82     23.07 o
 -34   4  13        3.32       -0.89     16.63 o
 -32   4  13       73.77       66.75     26.13 o
 -30   4  13      348.51      311.72     24.99 o
 -28   4  13       75.19       50.51     14.68 o
 -26   4  13       36.54       15.66     12.16 o
 -24   4  13       77.04       61.52     13.48 o
 -22   4  13       37.68       36.64     12.22 o
 -20   4  13      168.45      180.90     18.06 o
 -18   4  13      286.27      303.47     21.98 o
 -16   4  13       75.23       89.27      9.27 o
 -14   4  13      336.06      274.04     12.80 o
 -12   4  13      652.14      645.08     41.59 o
 -10   4  13     1696.33     1558.85     25.87 o
  -8   4  13       20.44       13.46      5.98 o
  -6   4  13      651.91      570.57     14.87 o
  -4   4  13      331.03      341.89     11.12 o
  -2   4  13      328.56      321.68     12.66 o
   0   4  13       82.25       88.65      7.09 o
   2   4  13      113.79      119.84      8.58 o
   4   4  13        5.38        7.33      5.76 o
   6   4  13        0.15       -5.83      6.06 o
   8   4  13      149.32      176.18     11.90 o
  10   4  13      231.33      245.38     16.17 o
  12   4  13        8.78       13.10      9.92 o
  14   4  13       13.51       22.10     12.60 o
  16   4  13      109.07       92.28     14.97 o
 -31   5  13        0.18      -16.57     16.57 o
 -29   5  13       48.21       39.01     18.03 o
 -27   5  13        1.12      -12.99     12.99 o
 -25   5  13        0.14       -4.85     14.00 o
 -23   5  13       96.85       91.44     19.61 o
 -21   5  13       34.87       41.60     10.13 o
 -19   5  13       40.29       35.80      8.18 o
 -17   5  13       23.69       29.96      9.11 o
 -15   5  13       23.25       27.34      8.74 o
 -13   5  13      270.63      236.99     12.02 o
 -11   5  13      270.39      310.10     19.24 o
  -9   5  13      493.54      515.19     13.38 o
  -7   5  13        1.04       -1.70      5.57 o
  -5   5  13        4.30        3.94      5.15 o
  -3   5  13        1.44        7.41      5.86 o
  -1   5  13      267.06      231.72     11.58 o
   1   5  13       80.18       89.19      6.45 o
   3   5  13        0.63       -3.08      4.78 o
   5   5  13       23.10       21.86      6.86 o
   7   5  13      195.69      217.80     11.89 o
   9   5  13       52.47       75.46      9.56 o
  11   5  13      149.97      181.08     16.21 o
  13   5  13        0.70        7.45      9.67 o
  15   5  13       20.47       18.63     12.49 o
 -30   6  13        1.00       19.15     18.13 o
 -28   6  13        2.59      -13.38     17.79 o
 -26   6  13       18.84       28.46     23.31 o
 -24   6  13        0.57       -0.99     13.74 o
 -22   6  13        9.34       12.12     10.77 o
 -20   6  13       42.74       32.90      9.59 o
 -18   6  13      224.99      219.95     14.04 o
 -16   6  13      119.46      130.00     12.51 o
 -14   6  13       27.47       19.96      6.80 o
 -12   6  13       94.94       89.04     10.42 o
 -10   6  13       39.64       39.41     11.29 o
  -8   6  13        1.62        6.59      8.38 o
  -6   6  13       53.66       38.45     10.88 o
  -4   6  13      380.54      348.34     15.31 o
  -2   6  13      213.52      177.24      8.49 o
   0   6  13      171.88      203.52     12.22 o
   2   6  13      165.09      163.62     12.50 o
   4   6  13        5.65        3.95      6.54 o
   6   6  13       21.13       12.36      7.75 o
   8   6  13        4.81        1.52      8.28 o
  10   6  13       50.67       15.95     10.69 o
  12   6  13        7.63       19.57     14.47 o
 -27   7  13       37.41       46.37     23.99 o
 -25   7  13        5.95       12.51     41.02 o
 -23   7  13      132.72      139.04     20.07 o
 -21   7  13      282.91      290.62     24.07 o
 -19   7  13       15.63       25.39      9.92 o
 -17   7  13        4.81        4.54     10.27 o
 -15   7  13       81.27       72.83     12.48 o
 -13   7  13       11.05       17.81      9.66 o
 -11   7  13       14.16       26.97     11.50 o
  -9   7  13       55.76       70.81      9.83 o
  -7   7  13      151.38      140.65     10.09 o
  -5   7  13        1.25        9.73     11.23 o
  -3   7  13       19.42        8.50      9.86 o
  -1   7  13        5.47       18.63     12.41 o
   1   7  13       31.41       35.96      9.65 o
   3   7  13        5.42       10.29      6.24 o
   5   7  13        1.70       -1.89      8.13 o
   7   7  13       20.57       28.41      8.59 o
   9   7  13        4.15        4.27      8.72 o
 -22   8  13        8.37       11.15     23.94 o
 -20   8  13       10.23       -0.33     23.84 o
 -18   8  13        0.19       -6.06     20.82 o
 -16   8  13      150.83      148.33     24.74 o
 -14   8  13       20.78       26.34     12.11 o
 -12   8  13        0.70        4.06     11.80 o
 -10   8  13        1.29       19.22      7.37 o
  -8   8  13        1.59       10.60     15.18 o
  -6   8  13      367.94      409.38     31.64 o
  -4   8  13       12.74       -7.87     15.28 o
  -2   8  13      207.91      194.75     28.13 o
   0   8  13       50.33       15.55     25.30 o
   2   8  13        0.38        3.76     25.22 o
   4   8  13       62.86       31.36     30.55 o
 -11   9  13       13.12       15.80     18.18 o
  -9   9  13       27.81       49.77     20.84 o
  -7   9  13        9.67       27.28     26.17 o
  -5   9  13       60.02       55.15     29.03 o
 -36   0  14       98.05       64.34     33.12 o
 -34   0  14        2.11      -19.65     22.21 o
 -32   0  14       67.46       71.77     22.26 o
 -30   0  14      171.70      186.53     23.36 o
 -28   0  14       63.93       72.73     14.23 o
 -26   0  14      148.98      186.72     17.55 o
 -24   0  14       38.26       37.86     11.54 o
 -22   0  14     1787.23     1511.49     41.04 o
 -20   0  14     1261.11     1223.58     35.85 o
 -18   0  14      159.54      122.48     13.40 o
 -16   0  14     1530.77     1587.98     40.01 o
 -14   0  14     3028.53     2978.74     59.52 o
 -12   0  14       64.19       60.16      7.14 o
 -10   0  14      232.92      289.66     12.32 o
  -8   0  14       73.83       84.48      8.49 o
  -6   0  14      713.41      700.70     17.06 o
  -4   0  14      176.90      146.39      9.03 o
  -2   0  14      100.40       91.74      9.78 o
   0   0  14     1011.02     1017.64     53.09 o
   2   0  14        6.13       25.67     10.74 o
   4   0  14       33.68       49.54     13.33 o
   6   0  14      156.67      110.84     16.82 o
   8   0  14      237.90      235.60     32.46 o
  10   0  14       48.33       12.99     18.93 o
  12   0  14      242.01      326.90     40.36 o
  14   0  14       43.31       39.01     24.76 o
  16   0  14       34.86        2.60     21.35 o
  18   0  14      215.12      308.12     43.72 o
 -37   1  14        3.53       12.86     15.90 o
 -35   1  14       71.47      103.66     19.60 o
 -33   1  14       10.33        7.43     11.46 o
 -31   1  14        7.08        9.70     10.51 o
 -29   1  14        7.69       13.11     12.11 o
 -27   1  14       85.74       83.63     11.02 o
 -25   1  14        0.34        4.75      7.32 o
 -23   1  14      400.28      376.47     14.88 o
 -21   1  14       10.18       26.40      7.22 o
 -19   1  14       96.80       87.26      8.68 o
 -17   1  14        0.44       -2.82      5.46 o
 -15   1  14      603.13      560.45     14.80 o
 -13   1  14       48.84       60.25      7.03 o
 -11   1  14      616.50      626.87     15.12 o
  -9   1  14      329.66      309.52     10.26 o
  -7   1  14      132.86      141.34      7.42 o
  -5   1  14     1954.01     1952.85     26.74 o
  -3   1  14       95.64       80.99      7.29 o
  -1   1  14     1022.79      884.76     18.66 o
   1   1  14       12.97       15.10      6.01 o
   3   1  14       25.21       21.01      7.28 o
   5   1  14       87.06       62.04     10.30 o
   7   1  14      163.08      148.89     15.35 o
   9   1  14        0.86        3.09      9.50 o
  11   1  14       75.88       55.41     17.45 o
  13   1  14        0.72        3.11     18.98 o
  15   1  14       33.41       16.20     16.36 o
  17   1  14      136.52      127.38     24.37 o
 -36   2  14        0.38        8.62     15.85 o
 -34   2  14       30.59       18.06     13.13 o
 -32   2  14        1.25       -3.28     10.66 o
 -30   2  14       62.87       70.97     13.60 o
 -28   2  14       58.36       39.47     13.65 o
 -26   2  14      168.94      158.39     15.21 o
 -24   2  14      613.94      663.60     21.24 o
 -22   2  14        5.36        5.46      7.31 o
 -20   2  14       81.56       88.75      9.67 o
 -18   2  14        0.04        3.94      5.82 o
 -16   2  14        0.66       -1.43      5.42 o
 -14   2  14       85.80       83.32      8.08 o
 -12   2  14       31.52       29.82      7.28 o
 -10   2  14      584.70      569.53     17.47 o
  -8   2  14      172.75      170.46      9.64 o
  -6   2  14       11.56       12.81      4.94 o
  -4   2  14      115.73      111.87      8.50 o
  -2   2  14        1.59       -5.24      5.24 o
   0   2  14     1724.52     1693.82     33.62 o
   2   2  14      120.35      116.13      9.81 o
   4   2  14       46.38       26.70      7.81 o
   6   2  14       38.86       52.08      9.84 o
   8   2  14        4.41       11.80      8.49 o
  10   2  14       86.78       88.03     16.58 o
  12   2  14        3.47       10.97     11.55 o
  14   2  14      118.44      166.68     24.30 o
  16   2  14       36.39       31.56     18.60 o
  18   2  14        2.14        6.07     37.03 o
 -35   3  14        0.30        1.20     14.03 o
 -33   3  14       13.81       29.42     13.02 o
 -31   3  14      463.22      476.73     25.17 o
 -29   3  14     1084.24     1073.78     34.44 o
 -27   3  14       45.51       28.28     11.03 o
 -25   3  14        0.00        7.73     11.16 o
 -23   3  14        4.38       -8.13      8.13 o
 -21   3  14      126.00      169.30     14.60 o
 -19   3  14        2.08        1.90      6.68 o
 -17   3  14       98.45      110.84     10.35 o
 -15   3  14      426.21      477.28     16.69 o
 -13   3  14      914.62      905.74     29.86 o
 -11   3  14      245.33      227.73     11.97 o
  -9   3  14     3499.21     3406.75     50.17 o
  -7   3  14        2.13       -1.06      5.39 o
  -5   3  14        1.67       -1.35      5.25 o
  -3   3  14       67.01       63.96      7.12 o
  -1   3  14       36.65       54.36      6.89 o
   1   3  14        2.18       -4.72      5.44 o
   3   3  14       57.39       68.56      7.86 o
   5   3  14        2.37       -1.05      6.66 o
   7   3  14        4.42       10.92      8.61 o
   9   3  14        1.32       -5.26      8.47 o
  11   3  14      158.76      148.93     15.08 o
  13   3  14       28.02       30.32     11.56 o
  15   3  14       26.29       35.61     18.19 o
  17   3  14      634.26      668.91    109.07 o
 -34   4  14        2.38      -12.87     16.06 o
 -32   4  14        5.87      -14.94     14.94 o
 -30   4  14       53.45       53.01     17.58 o
 -28   4  14       29.81       17.39     13.26 o
 -26   4  14       28.60       36.91     13.17 o
 -24   4  14       96.98      108.97     15.90 o
 -22   4  14      469.16      505.97     22.19 o
 -20   4  14      169.01      189.39     22.91 o
 -18   4  14       93.54       74.17      9.43 o
 -16   4  14       30.09       31.64      7.71 o
 -14   4  14      844.83      921.25     22.70 o
 -12   4  14       22.31       16.96     12.47 o
 -10   4  14      367.24      321.00     14.49 o
  -8   4  14      823.34      831.47     21.39 o
  -6   4  14        0.13        0.82      4.78 o
  -4   4  14      466.00      421.11     12.93 o
  -2   4  14       89.17       82.51      7.28 o
   0   4  14      439.82      453.95     13.81 o
   2   4  14      244.18      243.19     11.05 o
   4   4  14        4.96       13.76      6.41 o
   6   4  14       19.58       11.96      7.36 o
   8   4  14      138.66      154.81     13.76 o
  10   4  14        0.43       -3.98      8.71 o
  12   4  14        0.81       12.73     10.34 o
  14   4  14       54.05       30.13     12.06 o
 -31   5  14       19.67        1.29     16.46 o
 -29   5  14        4.77       -7.24     14.92 o
 -27   5  14       25.76       19.23     25.10 o
 -25   5  14        3.83        1.11     11.83 o
 -23   5  14        1.45        0.25     10.98 o
 -21   5  14       42.20       27.05      9.56 o
 -19   5  14       23.65       16.21      7.07 o
 -17   5  14      857.79      885.69     23.39 o
 -15   5  14       56.26       78.62      8.99 o
 -13   5  14       77.55       41.66      8.67 o
 -11   5  14      364.79      405.39     14.26 o
  -9   5  14       33.83       14.89      5.97 o
  -7   5  14      132.96      120.71      9.51 o
  -5   5  14        8.80        1.32      5.68 o
  -3   5  14      687.37      668.79     19.59 o
  -1   5  14      269.09      254.00     11.86 o
   1   5  14       35.19       33.41      5.89 o
   3   5  14       98.50       91.54      7.84 o
   5   5  14       12.83        8.86      6.15 o
   7   5  14       50.38       63.18     14.20 o
   9   5  14      552.69      602.85     22.92 o
  11   5  14       45.07       30.54     10.73 o
  13   5  14        7.17       13.72     10.70 o
 -28   6  14       49.21       49.80     19.24 o
 -26   6  14       85.52       81.74     19.81 o
 -24   6  14        3.85      -12.62     12.62 o
 -22   6  14      308.54      281.55     24.45 o
 -20   6  14      104.18      132.46     14.96 o
 -18   6  14       42.49       72.36     10.13 o
 -16   6  14      117.51      119.15     10.95 o
 -14   6  14      282.98      310.32     13.39 o
 -12   6  14       46.05       39.56     10.67 o
 -10   6  14        7.01        8.88      7.57 o
  -8   6  14        5.74        0.87      7.08 o
  -6   6  14       53.71       59.71      6.77 o
  -4   6  14       81.52       66.27      6.55 o
  -2   6  14       30.18       27.30      6.17 o
   0   6  14       18.40       17.32      7.15 o
   2   6  14        0.41       -3.53      5.95 o
   4   6  14       14.38       23.94      7.89 o
   6   6  14        6.56        9.92      9.56 o
   8   6  14        3.24       -2.81      8.50 o
  10   6  14       26.47       39.22     25.24 o
 -25   7  14       92.48      133.53     21.27 o
 -23   7  14        7.93        2.16     14.30 o
 -21   7  14        2.69       -0.99     12.97 o
 -19   7  14      130.48      127.79     18.77 o
 -17   7  14       20.36       14.51     10.97 o
 -15   7  14       29.04       24.85     10.60 o
 -13   7  14      132.42      127.69     13.97 o
 -11   7  14      101.16      101.85     18.64 o
  -9   7  14        9.08       10.65      7.30 o
  -7   7  14        2.99        5.60      4.88 o
  -5   7  14       92.22      127.42     25.89 o
  -3   7  14       16.29       -0.06     12.12 o
  -1   7  14       62.07       99.71     16.12 o
   1   7  14      124.98      162.85      9.95 o
   3   7  14        2.56       17.87     17.27 o
   5   7  14       59.07       46.61      9.53 o
   7   7  14       67.71       65.27     11.08 o
 -20   8  14        2.08        3.08     24.10 o
 -18   8  14        9.50       12.76     11.19 o
 -16   8  14       17.12       10.57     10.63 o
 -14   8  14       50.32       70.16     14.25 o
 -12   8  14       64.74       65.60     10.86 o
 -10   8  14       62.74      113.15     22.86 o
  -8   8  14       65.37       81.13     24.56 o
  -6   8  14        7.84        1.15     15.31 o
  -4   8  14       12.85       -8.57     16.74 o
  -2   8  14       14.35       19.78     18.19 o
   0   8  14      114.12       91.42     24.29 o
   2   8  14       99.33      161.99     42.71 o
 -35   1  15       81.96       68.52     17.71 o
 -33   1  15      113.90      121.68     16.84 o
 -31   1  15       15.28       27.67     11.84 o
 -29   1  15        0.67       -6.20      9.60 o
 -27   1  15       40.26       30.31     12.41 o
 -25   1  15       14.92        7.72      7.55 o
 -23   1  15       48.43       61.63      9.82 o
 -21   1  15      510.53      484.98     18.19 o
 -19   1  15       20.28       22.95      9.05 o
 -17   1  15        9.61       -5.99      5.99 o
 -15   1  15      572.33      622.62     19.22 o
 -13   1  15      582.74      528.90     15.99 o
 -11   1  15      572.79      654.78     16.25 o
  -9   1  15      427.81      382.12     12.71 o
  -7   1  15      395.11      490.30     13.11 o
  -5   1  15      911.58      882.98     17.37 o
  -3   1  15       56.96       47.93      6.70 o
  -1   1  15      369.02      363.92     15.01 o
   1   1  15       73.58       61.47     10.10 o
   3   1  15        4.68        1.24      7.59 o
   5   1  15       13.34        8.61      9.53 o
   7   1  15       59.81       60.97     14.81 o
   9   1  15       46.64       60.93     16.98 o
  11   1  15       90.18      127.77     21.56 o
  13   1  15        0.45        0.75     20.47 o
  15   1  15      124.32      108.42     23.47 o
  17   1  15        5.83       -9.78     22.47 o
 -36   2  15       56.60       13.43     16.24 o
 -34   2  15      128.87      143.47     17.70 o
 -32   2  15        0.00       -2.46     11.60 o
 -30   2  15       86.50      107.73     15.57 o
 -28   2  15       11.93       21.75     10.81 o
 -26   2  15       51.56       61.73     11.86 o
 -24   2  15       88.98       93.74     10.96 o
 -22   2  15      189.01      211.25     13.51 o
 -20   2  15      199.72      168.03     12.28 o
 -18   2  15        8.57       19.00      7.38 o
 -16   2  15      359.84      368.32     13.88 o
 -14   2  15      499.94      408.04     14.36 o
 -12   2  15        7.62       20.63      6.94 o
 -10   2  15      225.48      215.63     12.11 o
  -8   2  15      655.51      591.74     16.20 o
  -6   2  15       93.70       97.91      7.96 o
  -4   2  15        8.02       -5.69      5.69 o
  -2   2  15      821.16      880.92     20.18 o
   0   2  15       42.16       38.88      7.75 o
   2   2  15       23.30       17.80      7.48 o
   4   2  15        0.06        9.97      8.37 o
   6   2  15        0.04        5.27      8.31 o
   8   2  15        2.75        3.23     10.21 o
  10   2  15      348.89      336.53     22.44 o
  12   2  15       53.44       73.80     36.82 o
  14   2  15        1.53        3.34     19.29 o
  16   2  15      220.21      274.61     30.31 o
 -35   3  15        3.16       -8.59     12.28 o
 -33   3  15       10.17        4.17     11.93 o
 -31   3  15        0.77       -8.70     10.65 o
 -29   3  15       36.51       29.03     12.12 o
 -27   3  15       23.91       18.94     10.72 o
 -25   3  15      188.29      168.27     16.02 o
 -23   3  15       57.69       56.14     11.54 o
 -21   3  15      119.48      112.44     13.24 o
 -19   3  15       10.65        7.13      8.25 o
 -17   3  15        3.72        1.20      6.50 o
 -15   3  15      139.87      134.09     14.70 o
 -13   3  15        6.54       -1.16      6.02 o
 -11   3  15       63.87       66.28      8.67 o
  -9   3  15        2.74        9.03      6.39 o
  -7   3  15      182.53      185.50      9.42 o
  -5   3  15       17.15       19.51      5.72 o
  -3   3  15      119.31      121.48      8.80 o
  -1   3  15       19.44       11.27      6.11 o
   1   3  15      107.71       87.07      9.29 o
   3   3  15       58.94       69.16      9.19 o
   5   3  15       30.82       37.73      9.76 o
   7   3  15       33.12       52.81     11.01 o
   9   3  15        9.01       -3.38      9.22 o
  11   3  15        7.06       -8.56     10.05 o
  13   3  15       44.31       58.35     14.63 o
  15   3  15       26.18       33.85     18.54 o
 -32   4  15       11.69        7.61     12.60 o
 -30   4  15      391.49      396.49     25.54 o
 -28   4  15      171.30      159.46     17.08 o
 -26   4  15       89.75      104.92     14.70 o
 -24   4  15        1.18       -2.50      9.17 o
 -22   4  15       24.45       23.61     10.41 o
 -20   4  15      170.98      173.35     15.70 o
 -18   4  15       18.19       26.50      7.99 o
 -16   4  15       23.10       34.86      7.87 o
 -14   4  15      121.65      141.40     10.72 o
 -12   4  15      132.70      152.08     10.72 o
 -10   4  15       72.53       72.40      8.58 o
  -8   4  15      342.96      340.85     13.24 o
  -6   4  15       11.85       16.06      7.15 o
  -4   4  15       83.98       93.64      7.94 o
  -2   4  15        5.34       12.56      5.66 o
   0   4  15      170.40      163.14      9.74 o
   2   4  15       36.63       36.89      9.45 o
   4   4  15        4.58       10.32      7.42 o
   6   4  15      128.45      132.44     12.89 o
   8   4  15       30.49       48.26     11.26 o
  10   4  15      103.88      130.58     14.70 o
  12   4  15        0.53        0.96     10.61 o
  14   4  15       16.20       19.12     17.70 o
 -31   5  15        0.58        9.37     16.71 o
 -29   5  15       44.52       54.14     19.29 o
 -27   5  15        7.80        2.11     15.34 o
 -25   5  15        3.08        1.99     10.26 o
 -23   5  15       12.63       17.14     10.41 o
 -21   5  15       55.05       41.54     10.97 o
 -19   5  15       12.85        6.07      9.62 o
 -17   5  15        3.12       -0.49      7.80 o
 -15   5  15       46.75       57.23      8.68 o
 -13   5  15      263.48      277.68     13.24 o
 -11   5  15       51.23       72.16     10.23 o
  -9   5  15      273.41      303.38     24.84 o
  -7   5  15       64.51       46.37      5.85 o
  -5   5  15      253.72      272.35     12.33 o
  -3   5  15        1.45        3.39      6.14 o
  -1   5  15      113.21      139.63     12.58 o
   1   5  15      353.99      318.15     15.85 o
   3   5  15        7.52        6.25      6.22 o
   5   5  15       11.54       -6.50      7.57 o
   7   5  15        1.16        1.11      7.82 o
   9   5  15       16.31       30.61     10.48 o
  11   5  15       54.32       61.96     12.07 o
 -28   6  15        6.96       16.86     16.21 o
 -26   6  15       35.30       52.57     17.74 o
 -24   6  15       21.20       24.87     20.42 o
 -22   6  15       68.82       43.54     13.38 o
 -20   6  15       31.24       16.88     11.17 o
 -18   6  15       35.04       23.08      8.56 o
 -16   6  15      106.90      138.78     11.62 o
 -14   6  15      259.38      201.95     15.12 o
 -12   6  15        5.22        1.60      8.27 o
 -10   6  15       77.11       60.77      9.88 o
  -8   6  15      520.43      504.91     21.69 o
  -6   6  15       14.87       14.29      6.05 o
  -4   6  15       26.63       31.92      7.74 o
  -2   6  15       14.58       16.38      8.65 o
   0   6  15       59.50       58.71      8.53 o
   2   6  15        3.72       11.31      8.63 o
   4   6  15       22.96        8.65      8.01 o
   6   6  15        1.91        9.21      8.97 o
   8   6  15        8.84        2.68      9.32 o
 -25   7  15        6.88        2.52     18.56 o
 -23   7  15        3.61       12.04     14.44 o
 -21   7  15       47.08       64.68     20.88 o
 -19   7  15        0.01       -1.50     10.39 o
 -17   7  15       78.33      101.84     14.61 o
 -15   7  15       90.20      112.02     14.85 o
 -13   7  15      738.05      763.65     28.33 o
 -11   7  15       96.96       69.40     16.56 o
  -9   7  15       10.14       10.46      5.88 o
  -7   7  15       10.04        9.61      5.61 o
  -5   7  15        5.81       10.83      6.82 o
  -3   7  15       81.47       84.29      9.46 o
  -1   7  15       17.19       16.06      8.16 o
   1   7  15       89.21       93.96      9.26 o
   3   7  15        1.53        4.94      7.58 o
   5   7  15        3.90        0.03      8.18 o
 -18   8  15        8.06      -11.49     11.49 o
 -16   8  15        1.37        0.52     10.30 o
 -14   8  15        0.96        1.21      9.39 o
 -12   8  15        5.39       21.81     14.55 o
 -10   8  15        3.29       33.12     31.99 o
  -8   8  15        8.90        2.56     18.77 o
  -6   8  15        1.67       -2.30     16.18 o
  -4   8  15       88.03       91.25     24.25 o
  -2   8  15       19.46       37.19     20.86 o
 -36   0  16       20.72       17.35     28.46 o
 -34   0  16       22.73       32.45     27.55 o
 -32   0  16       58.11       46.66     26.74 o
 -30   0  16       63.33       41.38     17.02 o
 -28   0  16      263.15      243.93     25.22 o
 -26   0  16       11.06       10.71     10.47 o
 -24   0  16       48.93       45.83     12.34 o
 -22   0  16       43.49       30.17     11.38 o
 -20   0  16      294.54      201.65     17.10 o
 -18   0  16      148.71       96.91     12.98 o
 -16   0  16      180.11      118.44     13.77 o
 -14   0  16      395.52      282.43     18.27 o
 -12   0  16     1214.83     1090.49     40.88 o
 -10   0  16       46.19       52.01      9.70 o
  -8   0  16      879.20      968.89     45.45 o
  -6   0  16      275.90      271.21     17.58 o
  -4   0  16     1147.84     1157.79     41.35 o
  -2   0  16       97.76      103.60     31.05 o
   0   0  16      580.15      650.10     58.08 o
   2   0  16       73.16       79.50     15.86 o
   4   0  16        7.07       -3.48     16.88 o
   6   0  16       59.98      122.72     27.88 o
   8   0  16       10.59       25.20     20.77 o
  10   0  16        2.29        2.47     18.15 o
  12   0  16       18.51       -9.54     20.39 o
  14   0  16       29.28        2.11     23.31 o
 -35   1  16        5.92       13.38     19.41 o
 -33   1  16      114.58      167.65     18.07 o
 -31   1  16        0.05       -4.12     10.83 o
 -29   1  16       36.88       18.93     12.63 o
 -27   1  16        6.33       -4.33      7.78 o
 -25   1  16        0.42       -7.50      7.50 o
 -23   1  16      491.42      443.45     18.34 o
 -21   1  16       79.57       69.31     10.03 o
 -19   1  16        7.32        5.15      7.21 o
 -17   1  16       54.63       69.12      9.31 o
 -15   1  16      212.04      201.58     12.60 o
 -13   1  16        3.22        4.76      7.04 o
 -11   1  16       33.00       42.25      7.55 o
  -9   1  16      238.94      216.16     14.82 o
  -7   1  16       51.06       42.07      7.47 o
  -5   1  16       32.77       20.69      6.33 o
  -3   1  16       45.50       59.28      9.21 o
  -1   1  16       76.04       87.23     11.13 o
   1   1  16      475.53      478.31     22.83 o
   3   1  16        5.38       -6.63      8.54 o
   5   1  16      158.38      156.17     16.54 o
   7   1  16      153.17      181.42     22.04 o
   9   1  16        9.67      -14.80     18.96 o
  11   1  16       59.39       58.79     18.71 o
  13   1  16        7.42       10.92     16.82 o
  15   1  16      209.65      296.80     31.57 o
 -34   2  16       19.49       27.19     14.43 o
 -32   2  16        1.20       -5.07     11.48 o
 -30   2  16      168.13      184.34     18.94 o
 -28   2  16        0.94       -4.80     10.14 o
 -26   2  16        7.40       12.97      8.34 o
 -24   2  16       32.22       18.92      9.65 o
 -22   2  16       66.72       89.70     10.95 o
 -20   2  16       43.66       37.67      8.78 o
 -18   2  16        9.02        7.98      7.10 o
 -16   2  16       49.62       35.47      8.31 o
 -14   2  16      121.46      102.64     10.38 o
 -12   2  16     1156.75     1165.94     26.65 o
 -10   2  16       19.89       24.15      9.48 o
  -8   2  16      133.72      102.50      9.09 o
  -6   2  16     1705.72     1675.52     27.45 o
  -4   2  16       27.87       30.03      7.38 o
  -2   2  16      646.21      634.78     17.94 o
   0   2  16      107.09      109.92     12.02 o
   2   2  16      364.55      347.43     25.91 o
   4   2  16       99.04      124.36     18.58 o
   6   2  16        5.59        2.23     10.02 o
   8   2  16       36.81       25.39     12.39 o
  10   2  16       58.31       77.73     19.30 o
  12   2  16       27.47       50.95     19.37 o
  14   2  16       40.02       13.42     44.08 o
 -33   3  16      221.04      230.51     22.95 o
 -31   3  16       20.94       17.64     12.27 o
 -29   3  16      621.98      708.19     29.32 o
 -27   3  16        0.00        0.02     10.33 o
 -25   3  16      494.76      612.31     38.33 o
 -23   3  16       48.21       66.00     12.22 o
 -21   3  16       16.91       24.27      9.91 o
 -19   3  16      131.56       99.90     14.59 o
 -17   3  16       42.42       50.30     14.12 o
 -15   3  16       85.95       76.47      9.68 o
 -13   3  16        0.74        0.24      6.49 o
 -11   3  16       53.77       36.54     10.18 o
  -9   3  16      200.98      187.70     11.75 o
  -7   3  16      335.64      361.91     15.68 o
  -5   3  16       20.36       27.71      6.33 o
  -3   3  16        1.00       -1.55      5.90 o
  -1   3  16        9.63       10.65      8.54 o
   1   3  16      706.44      693.95     21.23 o
   3   3  16      170.07      161.48     13.83 o
   5   3  16       16.40       21.59      9.89 o
   7   3  16      152.77      173.01     15.33 o
   9   3  16        0.19        2.78     11.41 o
  11   3  16        0.86        5.27     12.31 o
  13   3  16       81.77      101.83     22.02 o
 -32   4  16       38.36       36.93     14.32 o
 -30   4  16        0.89        3.16     11.80 o
 -28   4  16        0.04      -10.59     10.61 o
 -26   4  16      208.85      204.74     25.27 o
 -24   4  16       50.86       60.35     13.63 o
 -22   4  16      118.88      141.04     14.60 o
 -20   4  16       14.89        9.96      9.04 o
 -18   4  16       29.93       22.34      8.47 o
 -16   4  16       47.95       38.14      8.87 o
 -14   4  16       52.90       58.52      8.96 o
 -12   4  16       40.82       51.33      8.35 o
 -10   4  16       79.37       70.19     12.50 o
  -8   4  16       87.96       78.87      7.85 o
  -6   4  16      685.29      728.99     17.92 o
  -4   4  16        5.62        3.77      6.43 o
  -2   4  16        0.65        2.31      5.87 o
   0   4  16       45.88       54.43      7.68 o
   2   4  16      210.95      227.83     12.04 o
   4   4  16        1.17       -7.41      7.98 o
   6   4  16        0.03       -5.74      8.79 o
   8   4  16       92.30      126.72     14.32 o
  10   4  16        1.51       -3.39     10.21 o
  12   4  16        7.92       24.97     12.89 o
 -29   5  16       13.05       18.45     14.19 o
 -27   5  16        6.07       15.56     12.51 o
 -25   5  16       15.65       17.95     15.85 o
 -23   5  16      162.17      145.40     15.70 o
 -21   5  16       77.83       72.09     12.85 o
 -19   5  16        1.79       -7.07      8.84 o
 -17   5  16       10.97       17.58      7.87 o
 -15   5  16      194.18      201.56     12.50 o
 -13   5  16      130.64      121.81     15.24 o
 -11   5  16       18.45       21.32      7.27 o
  -9   5  16     1144.74     1198.42     25.57 o
  -7   5  16        6.12        9.14      5.40 o
  -5   5  16        1.55       -3.16      5.95 o
  -3   5  16      323.21      285.35     13.56 o
  -1   5  16      111.91       86.15      9.73 o
   1   5  16       16.59       12.87      8.07 o
   3   5  16        2.70       -0.59      7.81 o
   5   5  16       60.63       97.45     16.97 o
   7   5  16        0.09       -5.91     10.93 o
   9   5  16        0.48       -1.65     12.54 o
 -26   6  16       32.68       33.57     14.41 o
 -24   6  16       24.87       15.58     12.52 o
 -22   6  16       18.15       20.87     16.13 o
 -20   6  16      103.25      115.44     15.60 o
 -18   6  16        2.80       -1.71      8.06 o
 -16   6  16        8.04       15.97      7.80 o
 -14   6  16      479.99      518.94     22.36 o
 -12   6  16      246.91      252.20     16.07 o
 -10   6  16        0.02       -1.99      8.30 o
  -8   6  16       54.10       77.14      8.48 o
  -6   6  16        0.00       -5.71      5.71 o
  -4   6  16      112.71      136.02      9.59 o
  -2   6  16       29.53       28.05      7.51 o
   0   6  16        1.64       -6.51      6.51 o
   2   6  16        0.02       -4.53      7.51 o
   4   6  16       47.49       40.17     10.12 o
   6   6  16       14.93       18.51      9.87 o
 -23   7  16        0.25      -10.55     26.87 o
 -21   7  16        2.00        0.26     23.65 o
 -19   7  16       25.21       23.56     12.10 o
 -17   7  16      137.58      159.77     17.01 o
 -15   7  16       10.25        5.86     10.03 o
 -13   7  16       13.84        7.51      9.61 o
 -11   7  16       18.70       38.94     10.19 o
  -9   7  16       69.44       57.36      8.06 o
  -7   7  16       14.42       13.26      6.01 o
  -5   7  16       62.76       73.02      7.48 o
  -3   7  16       92.06      134.44     10.16 o
  -1   7  16       52.76       56.56     13.22 o
   1   7  16       65.97       90.13     10.14 o
 -14   8  16       28.58       15.59     10.11 o
 -12   8  16      130.21      164.45     13.78 o
 -10   8  16        9.19       13.97     17.26 o
  -8   8  16       13.36       23.33     19.04 o
 -35   1  17       41.87       73.42     23.43 o
 -33   1  17       17.95       27.49     15.84 o
 -31   1  17       18.55       32.39     12.54 o
 -29   1  17        0.01        7.26      9.20 o
 -27   1  17      213.14      233.06     17.23 o
 -25   1  17       11.52       20.34      8.67 o
 -23   1  17        8.20        1.20      7.86 o
 -21   1  17      293.70      350.51     18.42 o
 -19   1  17       70.51       78.02     10.28 o
 -17   1  17      110.78      113.88     11.54 o
 -15   1  17      135.46      137.89     11.81 o
 -13   1  17      366.03      414.04     24.25 o
 -11   1  17      805.38      831.79     21.37 o
  -9   1  17      335.00      351.21     15.56 o
  -7   1  17      114.75      102.27     10.69 o
  -5   1  17     1859.65     1839.58     35.71 o
  -3   1  17      136.69      124.93     14.34 o
  -1   1  17      103.93      124.80     15.75 o
   1   1  17        3.89       14.36     10.36 o
   3   1  17       53.10       62.25     13.38 o
   5   1  17       39.50       15.77     36.49 o
   7   1  17        0.03        2.17     14.01 o
   9   1  17       94.22       93.84     20.75 o
  11   1  17       11.57        2.40     27.30 o
  13   1  17       21.60       60.48     20.52 o
 -34   2  17      102.83      130.87     21.71 o
 -32   2  17       36.76       57.98     14.90 o
 -30   2  17       26.13       47.28     13.40 o
 -28   2  17        0.01       15.10     11.36 o
 -26   2  17       29.30       21.45     13.47 o
 -24   2  17        9.07        7.67      8.28 o
 -22   2  17        7.19        7.89      8.23 o
 -20   2  17        0.05        6.92      7.87 o
 -18   2  17       23.51       14.32      9.32 o
 -16   2  17       71.14      114.02     12.90 o
 -14   2  17        2.20        0.85      8.01 o
 -12   2  17      110.02      105.68     12.29 o
 -10   2  17      199.95      247.62     12.23 o
  -8   2  17       63.69       91.17     11.19 o
  -6   2  17      573.10      644.52     18.92 o
  -4   2  17       42.74       18.69      7.57 o
  -2   2  17      157.23      163.68     12.36 o
   0   2  17      303.03      311.81     17.52 o
   2   2  17      306.50      286.75     19.26 o
   4   2  17        5.04       -3.15     10.24 o
   6   2  17      146.93      145.76     17.18 o
   8   2  17        1.31       -1.04     14.31 o
  10   2  17       21.37        1.78     16.20 o
  12   2  17       96.42       93.57     21.99 o
 -33   3  17       17.80       22.70     13.13 o
 -31   3  17       38.63       41.50     12.99 o
 -29   3  17       83.03       97.35     15.68 o
 -27   3  17       20.40       27.60     11.85 o
 -25   3  17       29.25       32.77     11.74 o
 -23   3  17        6.98        1.89      9.31 o
 -21   3  17        9.80        7.08      9.00 o
 -19   3  17      287.42      348.17     24.31 o
 -17   3  17       10.47        3.02      8.58 o
 -15   3  17       41.22       34.24      9.72 o
 -13   3  17       35.28       16.83      9.05 o
 -11   3  17        0.70        2.13      6.92 o
  -9   3  17        2.40        1.19      5.93 o
  -7   3  17        1.89        9.67      6.11 o
  -5   3  17       15.35        5.20      6.14 o
  -3   3  17       14.90       16.27      6.98 o
  -1   3  17       62.24       55.17      9.56 o
   1   3  17       29.70       38.20     10.24 o
   3   3  17        3.02       11.53      9.62 o
   5   3  17        0.48        6.28      8.98 o
   7   3  17       22.36       22.92     12.09 o
   9   3  17       45.97       53.51     16.81 o
  11   3  17        0.34       -9.04     22.40 o
 -32   4  17       67.64       70.58     15.96 o
 -30   4  17        1.09        8.06     12.21 o
 -28   4  17       45.72       55.50     14.12 o
 -26   4  17       68.78       78.68     14.18 o
 -24   4  17      128.64      137.07     20.41 o
 -22   4  17       93.33       93.91     13.97 o
 -20   4  17       33.66       58.58     11.73 o
 -18   4  17       95.38       83.69     12.38 o
 -16   4  17       18.05       25.10      8.17 o
 -14   4  17       79.08       77.63     10.00 o
 -12   4  17       89.40      117.76     10.78 o
 -10   4  17      477.01      449.81     17.13 o
  -8   4  17       90.29      100.74      8.99 o
  -6   4  17      330.96      345.03     12.91 o
  -4   4  17      123.93       99.81      8.59 o
  -2   4  17      130.10      135.75     10.27 o
   0   4  17        8.97       10.56      6.84 o
   2   4  17       87.78       97.62     12.21 o
   4   4  17      156.94      175.91     15.14 o
   6   4  17        9.86        1.05      9.45 o
   8   4  17        9.34        3.77     10.41 o
 -29   5  17        0.21        3.82     16.08 o
 -27   5  17       15.65       17.29     12.08 o
 -25   5  17        2.90        1.77     10.90 o
 -23   5  17        0.21       -1.75     10.14 o
 -21   5  17       18.67       26.35     10.60 o
 -19   5  17       46.55       29.31     10.45 o
 -17   5  17        2.62       10.58      7.85 o
 -15   5  17       16.30       11.29      8.62 o
 -13   5  17        2.08       -1.70      7.06 o
 -11   5  17      200.93      215.33     12.36 o
  -9   5  17        5.69        8.62      7.62 o
  -7   5  17       25.21       22.51      7.52 o
  -5   5  17      543.85      579.11     18.02 o
  -3   5  17       89.97      110.49     10.16 o
  -1   5  17       68.95       73.49     10.10 o
   1   5  17       27.38       28.69      9.25 o
   3   5  17        9.50        9.56      9.49 o
   5   5  17       91.93      114.09     19.24 o
   7   5  17        0.13       26.55     13.29 o
 -26   6  17        0.18       -0.26     14.21 o
 -24   6  17       31.40       16.22     12.65 o
 -22   6  17      164.12      166.37     21.51 o
 -20   6  17       62.55       84.95     14.63 o
 -18   6  17        3.52        3.10      8.49 o
 -16   6  17        6.30       20.01     10.22 o
 -14   6  17        0.00       26.10     10.07 o
 -12   6  17      150.88      146.72     14.10 o
 -10   6  17       15.11       32.82      8.33 o
  -8   6  17      439.04      427.99     18.29 o
  -6   6  17       54.32       52.68      8.22 o
  -4   6  17        0.19       -2.05      6.44 o
  -2   6  17       27.12       19.68      7.41 o
   0   6  17        0.58       11.60     12.22 o
   2   6  17        0.29        7.37      8.51 o
   4   6  17        1.62       -2.47      8.65 o
 -21   7  17        9.83        3.50     26.30 o
 -19   7  17        2.74        1.95     14.39 o
 -17   7  17      211.45      232.50     19.92 o
 -15   7  17       25.57       19.65     13.57 o
 -13   7  17      200.53      248.55     18.55 o
 -11   7  17        7.51        7.43      7.53 o
  -9   7  17       43.90       50.22      8.04 o
  -7   7  17      113.15      137.40     11.92 o
  -5   7  17        4.89        7.42      7.32 o
  -3   7  17      269.10      295.16     27.74 o
  -1   7  17        0.83        6.90      7.27 o
 -34   0  18       11.35       24.74     26.87 o
 -32   0  18      283.90      301.92     45.54 o
 -30   0  18      222.17      287.95     28.92 o
 -28   0  18      267.13      305.53     28.07 o
 -26   0  18      109.06       79.46     18.01 o
 -24   0  18        4.11       13.22     13.99 o
 -22   0  18      134.85       95.01     18.18 o
 -20   0  18      382.17      321.73     42.47 o
 -18   0  18       36.45       15.60     13.70 o
 -16   0  18     1618.82     1566.72    106.83 o
 -14   0  18       48.24       33.74     14.41 o
 -12   0  18     1158.05     1240.03     37.60 o
 -10   0  18      264.62      264.58     18.81 o
  -8   0  18      357.64      310.30     20.20 o
  -6   0  18      101.13       74.27     21.52 o
  -4   0  18        0.62       -1.31     19.47 o
  -2   0  18      570.83      635.25     49.18 o
   0   0  18       85.54       90.44     26.94 o
   2   0  18      347.62      351.38     39.04 o
   4   0  18       27.91       39.12     22.47 o
   6   0  18       11.56       -1.58     20.66 o
   8   0  18       15.64      -18.94     18.94 o
  10   0  18        8.57        9.24     21.97 o
 -33   1  18       31.60       30.37     16.76 o
 -31   1  18        6.52       19.22     13.82 o
 -29   1  18        3.25        5.08     10.46 o
 -27   1  18       79.89       88.45     16.89 o
 -25   1  18       58.83       39.98     16.93 o
 -23   1  18        7.68        5.06      8.20 o
 -21   1  18      105.52      108.15     11.79 o
 -19   1  18        1.27       -3.22      7.73 o
 -17   1  18       27.96       22.70     10.26 o
 -15   1  18      379.24      380.84     17.21 o
 -13   1  18       47.67       61.23     10.06 o
 -11   1  18      679.57      670.54     23.76 o
  -9   1  18        3.62       11.95      8.74 o
  -7   1  18      438.77      424.45     28.20 o
  -5   1  18      129.18      130.86     13.18 o
  -3   1  18       60.31       57.34     12.64 o
  -1   1  18       28.89       20.84     10.75 o
   1   1  18      315.23      297.53     24.39 o
   3   1  18        0.72       20.47     14.19 o
   5   1  18        8.53       11.86     15.46 o
   7   1  18       78.37       61.10     32.36 o
   9   1  18       43.65       37.16     45.73 o
  11   1  18       78.90       92.14     22.66 o
 -34   2  18        1.54        0.74     12.39 o
 -32   2  18       42.07       53.71     14.63 o
 -30   2  18      161.39      146.75     18.02 o
 -28   2  18       11.02       17.95     12.24 o
 -26   2  18        7.03       -1.59     12.43 o
 -24   2  18       43.60       67.83     11.15 o
 -22   2  18       24.96       18.35     10.39 o
 -20   2  18        1.24       -1.64      7.94 o
 -18   2  18        8.24       10.25      7.86 o
 -16   2  18       80.98       93.54     12.71 o
 -14   2  18       48.43       36.17     10.06 o
 -12   2  18       23.22        6.66      8.94 o
 -10   2  18       96.15       97.84     10.97 o
  -8   2  18        5.92       -1.02      7.44 o
  -6   2  18      173.27      188.13     12.16 o
  -4   2  18      722.41      680.58     22.95 o
  -2   2  18        0.82        1.83      9.70 o
   0   2  18        1.46        2.69     10.05 o
   2   2  18       46.25       32.07     12.32 o
   4   2  18        7.44        1.46     10.80 o
   6   2  18       53.31       19.54     31.06 o
   8   2  18       36.24       63.44     19.66 o
  10   2  18       77.20       91.30     36.10 o
 -31   3  18       28.61       38.77     13.93 o
 -29   3  18        0.20       -3.89     11.08 o
 -27   3  18       21.94       30.85     14.01 o
 -25   3  18      351.63      378.79     22.22 o
 -23   3  18      265.73      307.27     19.91 o
 -21   3  18       92.27       94.93     13.46 o
 -19   3  18        0.89       18.89      9.91 o
 -17   3  18       49.20       54.71     11.70 o
 -15   3  18      206.85      181.89     15.28 o
 -13   3  18      184.64      176.57     15.12 o
 -11   3  18       30.71       22.70      8.17 o
  -9   3  18       91.62       88.81      9.32 o
  -7   3  18       44.99       48.66     10.83 o
  -5   3  18       12.71        9.30      7.23 o
  -3   3  18      166.70      143.40     12.18 o
  -1   3  18      142.17      167.29     13.19 o
   1   3  18       17.25       24.29      9.91 o
   3   3  18       78.59       84.29     14.55 o
   5   3  18        0.00       -2.49     10.89 o
   7   3  18       95.38      107.43     16.39 o
   9   3  18        9.14      -14.85     14.85 o
 -30   4  18       30.24       62.75     15.21 o
 -28   4  18       14.25       -0.51     11.26 o
 -26   4  18       16.91      -10.45     10.45 o
 -24   4  18        3.54       12.48     10.52 o
 -22   4  18        6.53        0.03      9.77 o
 -20   4  18       25.78       15.29     10.27 o
 -18   4  18       15.67       34.90     11.01 o
 -16   4  18       14.28       24.14      9.98 o
 -14   4  18      149.89      145.81     13.06 o
 -12   4  18       20.43       23.36      8.32 o
 -10   4  18      142.04      135.70     10.28 o
  -8   4  18        1.42       -2.16      6.39 o
  -6   4  18       27.99       20.74      6.97 o
  -4   4  18      111.42      112.09     12.24 o
  -2   4  18       45.46       59.44      8.87 o
   0   4  18       29.33       40.04      9.63 o
   2   4  18        0.32        5.73      9.33 o
   4   4  18       14.98       20.46     10.45 o
   6   4  18       28.92       32.40     12.57 o
 -27   5  18        3.24       10.03     13.47 o
 -25   5  18        5.01        8.71     11.53 o
 -23   5  18       14.74        7.38     11.08 o
 -21   5  18      129.14      147.09     15.93 o
 -19   5  18       56.81       39.13     12.41 o
 -17   5  18       53.88       67.35     11.93 o
 -15   5  18       53.21       65.41      9.61 o
 -13   5  18       77.47       87.85     10.24 o
 -11   5  18       67.40       69.56      8.51 o
  -9   5  18      231.66      251.37     14.31 o
  -7   5  18      102.87      134.75     12.05 o
  -5   5  18       14.92       15.21      7.83 o
  -3   5  18       39.59       41.71      9.69 o
  -1   5  18       26.11       22.91      9.01 o
   1   5  18       50.44       61.15     12.23 o
   3   5  18      195.03      211.53     20.68 o
   5   5  18       33.12       58.43     20.44 o
 -24   6  18        0.06        9.10     14.98 o
 -22   6  18       11.03       16.64     12.67 o
 -20   6  18       37.26       11.67     11.88 o
 -18   6  18       61.98       54.32     20.61 o
 -16   6  18      198.20      246.67     27.96 o
 -14   6  18        0.76       -1.79      9.48 o
 -12   6  18        0.25        0.85      9.47 o
 -10   6  18        0.98        5.12      7.60 o
  -8   6  18       92.90       75.67     10.03 o
  -6   6  18      306.71      308.04     14.26 o
  -4   6  18      125.32      115.58     10.54 o
  -2   6  18      104.42      103.56     10.46 o
   0   6  18       60.71       68.28     10.85 o
 -17   7  18       30.93       33.52     14.49 o
 -15   7  18        5.36       -8.95     11.03 o
 -13   7  18       18.06        5.21     11.28 o
 -11   7  18       18.17       16.63     17.30 o
  -9   7  18       17.69        6.34      7.36 o
  -7   7  18        1.13        1.07      7.34 o
 -33   1  19      193.05      284.30     26.24 o
 -31   1  19       76.30       87.04     18.24 o
 -29   1  19      100.04      127.60     16.21 o
 -27   1  19        3.60       -7.96      9.41 o
 -25   1  19        1.04        8.60     10.50 o
 -23   1  19       41.52       33.84     10.99 o
 -21   1  19       34.91       22.72     10.15 o
 -19   1  19      207.48      208.12     16.50 o
 -17   1  19      104.86      120.27     13.83 o
 -15   1  19       52.79       58.84     11.35 o
 -13   1  19       14.26       -0.41      8.35 o
 -11   1  19       90.01      106.59     13.19 o
  -9   1  19       16.22       18.76      9.47 o
  -7   1  19       16.31       17.65      9.02 o
  -5   1  19      126.50      143.94     16.33 o
  -3   1  19      477.81      510.31     25.56 o
  -1   1  19       19.50       23.66     12.30 o
   1   1  19      368.45      379.77     30.00 o
   3   1  19       53.07       60.16     17.07 o
   5   1  19       58.94       69.86     19.87 o
   7   1  19       18.68        3.70     40.26 o
 -32   2  19       21.65       27.58     15.30 o
 -30   2  19        3.42        0.90     13.93 o
 -28   2  19       62.72       35.22     13.29 o
 -26   2  19        1.86        2.79      9.00 o
 -24   2  19       24.45       26.95      9.64 o
 -22   2  19      108.92      129.17     13.36 o
 -20   2  19       97.53      120.76     13.04 o
 -18   2  19        9.18       -7.71      8.50 o
 -16   2  19        4.57       13.70      9.51 o
 -14   2  19      114.78      138.60     14.22 o
 -12   2  19       38.38       38.88      9.41 o
 -10   2  19       52.96       66.26     12.43 o
  -8   2  19      114.29      103.00     12.53 o
  -6   2  19        3.06       -0.88      8.11 o
  -4   2  19        8.46       11.19      8.90 o
  -2   2  19      358.66      335.51     21.77 o
   0   2  19       51.35       64.52     13.84 o
   2   2  19        7.59        9.02     11.25 o
   4   2  19      145.67      152.13     23.54 o
   6   2  19        0.84       -5.18     15.70 o
   8   2  19       16.57       35.50     19.01 o
 -31   3  19       54.15       27.64     13.56 o
 -29   3  19        9.56        9.77     11.95 o
 -27   3  19        7.11        5.69     11.39 o
 -25   3  19       23.19       28.11     12.27 o
 -23   3  19        5.51       -2.41      9.95 o
 -21   3  19       14.43       15.06     10.64 o
 -19   3  19       39.04       41.84     13.05 o
 -17   3  19       53.34       50.41     11.73 o
 -15   3  19        2.01       -2.74      8.88 o
 -13   3  19        0.89        4.09      9.30 o
 -11   3  19        9.84        4.84      7.86 o
  -9   3  19       12.33       14.28      8.14 o
  -7   3  19        7.26       12.66      8.20 o
  -5   3  19       67.93       63.58     14.91 o
  -3   3  19       25.06       27.68      8.91 o
  -1   3  19        7.70        3.09     10.41 o
   1   3  19       19.12       12.65     10.75 o
   3   3  19        0.00       -2.71     10.92 o
   5   3  19       22.14       11.57     12.64 o
 -28   4  19       10.70       13.15     12.20 o
 -26   4  19        7.36        2.16     10.84 o
 -24   4  19       82.62       81.59     23.71 o
 -22   4  19       96.43      109.47     14.96 o
 -20   4  19       94.97      107.05     14.47 o
 -18   4  19        3.19       10.51     10.21 o
 -16   4  19       14.02       11.13     10.08 o
 -14   4  19       10.87       15.05      9.73 o
 -12   4  19       53.50       71.23     11.52 o
 -10   4  19       64.89       86.25     11.43 o
  -8   4  19        1.27       -7.19      7.19 o
  -6   4  19       11.56       -1.36      7.71 o
  -4   4  19        0.61        0.01      7.57 o
  -2   4  19      170.33      165.57     15.00 o
   0   4  19      205.20      225.37     16.65 o
   2   4  19       16.91        5.44     10.96 o
   4   4  19      102.85      160.69     22.20 o
 -25   5  19       11.02      -10.04     13.12 o
 -23   5  19       33.00        4.10     11.44 o
 -21   5  19       21.44       16.79     11.28 o
 -19   5  19      109.99      124.17     14.84 o
 -17   5  19        0.01       -7.38      9.55 o
 -15   5  19        3.72        8.47      9.96 o
 -13   5  19      136.22      162.81     20.19 o
 -11   5  19       37.69       38.45      9.51 o
  -9   5  19       43.77       44.20      9.71 o
  -7   5  19       53.16       42.30     17.41 o
  -5   5  19        0.00        0.92      7.72 o
  -3   5  19      344.20      395.45     17.26 o
  -1   5  19       15.00       19.24     10.87 o
   1   5  19       14.64       22.87     13.02 o
 -22   6  19       31.35       41.13     23.39 o
 -20   6  19       28.53        8.18     29.43 o
 -18   6  19        1.98      -10.32     13.13 o
 -16   6  19        0.84       11.68     11.36 o
 -14   6  19      180.95      172.41     16.83 o
 -12   6  19       88.43      102.56     13.99 o
 -10   6  19       67.94       56.36     10.12 o
  -8   6  19        0.96       -8.62     10.73 o
  -6   6  19       58.93       46.14      9.31 o
  -4   6  19       87.82      100.61     10.77 o
 -32   0  20      594.86      554.77     58.64 o
 -30   0  20      157.17      199.34     39.15 o
 -28   0  20      370.85      513.45     36.26 o
 -26   0  20       64.39       75.00     19.83 o
 -24   0  20      207.65      242.89     88.60 o
 -22   0  20      115.31      124.88     21.13 o
 -20   0  20        2.30       13.47     14.53 o
 -18   0  20      279.87      282.53     26.33 o
 -16   0  20      100.10       55.56     25.10 o
 -14   0  20       73.27       98.95     19.01 o
 -12   0  20       55.52       50.59     15.85 o
 -10   0  20      214.83      118.76     29.20 o
  -8   0  20       88.09       73.63     25.07 o
  -6   0  20      497.96      451.51     44.18 o
  -4   0  20      337.15      337.38     39.80 o
  -2   0  20      497.43      545.55     48.28 o
   0   0  20        9.69       29.39     23.33 o
   2   0  20      386.14      445.24     46.54 o
   4   0  20       30.07       53.82     26.47 o
   6   0  20       50.10      119.02     32.17 o
 -31   1  20       77.31      117.71     19.67 o
 -29   1  20        6.82       11.39     11.98 o
 -27   1  20        5.17        5.29     10.60 o
 -25   1  20       47.51       50.97     12.64 o
 -23   1  20        1.18       11.47     10.45 o
 -21   1  20        1.70       15.36      9.96 o
 -19   1  20       19.81       23.40     10.26 o
 -17   1  20       85.29       73.22     12.79 o
 -15   1  20       70.37       48.21     11.35 o
 -13   1  20       49.37       32.78     10.57 o
 -11   1  20        3.62        8.47      9.26 o
  -9   1  20        6.31        2.48      9.08 o
  -7   1  20      144.43      151.96     20.59 o
  -5   1  20       37.88       35.82     15.42 o
  -3   1  20       45.73       61.11     17.38 o
  -1   1  20       43.99       41.76     17.41 o
   1   1  20       48.72       48.13     18.29 o
   3   1  20       28.19       52.19     18.27 o
   5   1  20        0.10        4.12     16.44 o
 -30   2  20        8.01       22.68     14.79 o
 -28   2  20        1.14        2.65     11.98 o
 -26   2  20        0.02       -3.70     10.51 o
 -24   2  20        0.00       11.68     10.68 o
 -22   2  20       76.94       84.32     16.13 o
 -20   2  20       10.85        0.00     14.46 o
 -18   2  20       89.73       74.51     14.97 o
 -16   2  20       11.56       -2.52     10.48 o
 -14   2  20       29.81       58.83     11.33 o
 -12   2  20      317.88      343.04     19.06 o
 -10   2  20       32.44       20.45      9.88 o
  -8   2  20       45.33       50.57     11.31 o
  -6   2  20       11.21        3.83      9.78 o
  -4   2  20       31.03        8.72     10.88 o
  -2   2  20      200.38      219.15     19.27 o
   0   2  20        1.55        9.82     11.86 o
   2   2  20        0.28       24.22     16.58 o
   4   2  20       68.57       49.78     18.27 o
 -29   3  20        7.42       10.70     12.07 o
 -27   3  20        6.20       24.39     12.42 o
 -25   3  20        1.24       15.83     11.74 o
 -23   3  20      133.35      150.18     17.12 o
 -21   3  20       16.03       30.62     12.07 o
 -19   3  20      114.69      138.01     15.59 o
 -17   3  20       55.71       67.55     13.00 o
 -15   3  20        2.42       17.57     10.54 o
 -13   3  20        0.11       13.03      8.68 o
 -11   3  20      135.78      139.27     12.88 o
  -9   3  20        1.35        2.77      8.25 o
  -7   3  20       15.64       12.49      9.30 o
  -5   3  20        0.39       -0.32      8.96 o
  -3   3  20       28.25       15.74     11.28 o
  -1   3  20      115.84      135.28     16.19 o
   1   3  20      131.38      114.60     16.02 o
   3   3  20       25.43       53.20     14.31 o
 -28   4  20        0.03       -9.51     22.87 o
 -26   4  20       43.05       54.35     14.13 o
 -24   4  20       46.53       39.97     13.71 o
 -22   4  20       25.67       24.61     11.91 o
 -20   4  20        0.02       -0.01     17.79 o
 -18   4  20       17.58        3.21     10.94 o
 -16   4  20       61.97       63.96     12.47 o
 -14   4  20       90.39      106.46     11.83 o
 -12   4  20       80.19       64.70     10.77 o
 -10   4  20       12.71       11.97      8.72 o
  -8   4  20        5.16        5.49      8.74 o
  -6   4  20      173.53      176.08     12.98 o
  -4   4  20       28.08       33.99      9.69 o
  -2   4  20       42.98       37.17     11.04 o
   0   4  20       14.75       22.35     12.15 o
 -23   5  20        5.72       -2.52     13.28 o
 -21   5  20       49.73       48.70     14.66 o
 -19   5  20        0.18        6.93     10.82 o
 -17   5  20       13.41       19.58     10.84 o
 -15   5  20       82.06       84.86     14.37 o
 -13   5  20      168.29      182.23     16.96 o
 -11   5  20        1.17       -3.41     10.41 o
  -9   5  20       61.62       87.27     13.76 o
  -7   5  20        0.00       -1.38      9.92 o
  -5   5  20        3.18       11.54     10.47 o
  -3   5  20        8.00       -6.89      9.80 o
 -16   6  20        0.62        9.06     27.98 o
 -14   6  20        5.77        9.86      9.60 o
 -12   6  20       30.21       47.14     10.30 o
 -10   6  20        4.96       11.99      8.91 o
 -31   1  21      163.29      160.29     37.52 o
 -29   1  21       16.76       16.29     12.41 o
 -27   1  21       30.22       62.10     13.90 o
 -25   1  21       54.31       46.06     12.86 o
 -23   1  21      168.41      213.96     18.30 o
 -21   1  21      208.37      196.94     17.61 o
 -19   1  21       62.31       70.08     13.01 o
 -17   1  21      121.45      144.10     16.71 o
 -15   1  21      188.20      168.57     19.00 o
 -13   1  21       27.64       43.11     21.79 o
 -11   1  21      268.12      296.46     32.51 o
  -9   1  21        1.34        1.83     10.82 o
  -7   1  21       10.15       14.29     14.96 o
  -5   1  21      106.82      112.87     21.34 o
  -3   1  21        0.20      -13.50     21.13 o
  -1   1  21       66.50       34.15     23.14 o
   1   1  21        0.00      -12.13     14.76 o
   3   1  21       10.38       15.88     16.66 o
 -30   2  21        1.15        0.04     13.65 o
 -28   2  21       14.54        9.84     14.59 o
 -26   2  21        6.89        0.83     11.03 o
 -24   2  21       12.24       11.79     13.15 o
 -22   2  21       12.99       12.27     12.33 o
 -20   2  21       51.82       69.14     15.19 o
 -18   2  21       37.01       23.43     14.02 o
 -16   2  21        0.90       -5.93     10.71 o
 -14   2  21        4.75        5.07      9.77 o
 -12   2  21        3.61       -3.98      9.30 o
 -10   2  21      121.57      124.34     14.43 o
  -8   2  21       13.68       24.03     10.55 o
  -6   2  21       33.05       42.85     13.40 o
  -4   2  21       16.03       18.22     12.39 o
  -2   2  21       30.20       13.92     15.37 o
   0   2  21      129.75      173.07     24.69 o
   2   2  21        4.20        1.99     19.22 o
 -27   3  21        0.88        0.66     13.29 o
 -25   3  21       55.67       51.64     15.72 o
 -23   3  21        0.40       -5.04     11.07 o
 -21   3  21       15.54       13.01     11.27 o
 -19   3  21       15.47       13.51     11.01 o
 -17   3  21        0.36      -10.71     10.71 o
 -15   3  21        2.51        9.82     10.07 o
 -13   3  21        0.35        7.35      9.81 o
 -11   3  21        2.63        1.92      9.24 o
  -9   3  21       11.06       -8.15      9.10 o
  -7   3  21       24.43       29.01     10.68 o
  -5   3  21        0.89        5.89     10.23 o
  -3   3  21        9.54        7.44     12.05 o
  -1   3  21        4.83       20.48     12.55 o
 -24   4  21        1.24        8.02     13.21 o
 -22   4  21       39.38       33.09     12.86 o
 -20   4  21        2.03       -4.27     13.03 o
 -18   4  21       50.04       58.70     13.53 o
 -16   4  21        5.37        7.60     10.78 o
 -14   4  21       68.09       69.99     11.49 o
 -12   4  21        0.02        3.95      8.83 o
 -10   4  21       13.99       22.07      9.44 o
  -8   4  21       66.92       88.92     11.95 o
  -6   4  21       71.54       76.30     12.54 o
  -4   4  21        2.61       -4.07      9.71 o
  -2   4  21      108.95       98.39     15.30 o
 -19   5  21        9.77       17.96     13.80 o
 -17   5  21        0.05        7.42     12.97 o
 -15   5  21        0.24      -10.39     10.39 o
 -13   5  21       64.35       76.96     14.03 o
 -11   5  21       41.40       47.48     13.12 o
  -9   5  21        0.92       -8.90     10.17 o
  -7   5  21        0.40        3.86     11.65 o
 -28   0  22        7.91       -5.34     18.29 o
 -26   0  22      165.04      224.58     47.83 o
 -24   0  22      461.50      607.04     39.04 o
 -22   0  22      415.49      364.69     32.08 o
 -20   0  22       18.52      -16.73     25.23 o
 -18   0  22      199.05      202.70     31.04 o
 -16   0  22       31.88        1.91     14.91 o
 -14   0  22      418.97      356.91     39.64 o
 -12   0  22       27.56       47.70     26.23 o
 -10   0  22       49.64       39.92     23.70 o
  -8   0  22       69.43      116.82     30.20 o
  -6   0  22        2.73       13.50     22.55 o
  -4   0  22       49.67       40.66     24.95 o
  -2   0  22       60.66       43.60     26.13 o
   0   0  22      187.55      187.10     37.92 o
 -27   1  22       67.21      102.56     16.29 o
 -25   1  22        8.89       -8.94     13.32 o
 -23   1  22        0.74       -5.57     10.26 o
 -21   1  22       11.37       17.72     11.64 o
 -19   1  22      283.74      320.19     21.99 o
 -17   1  22       42.06       31.23     13.72 o
 -15   1  22        1.80       -4.48     12.61 o
 -13   1  22       58.08       53.23     14.17 o
 -11   1  22        0.53      -12.25     16.88 o
  -9   1  22       19.88       59.84     18.14 o
  -7   1  22       12.96       20.72     21.25 o
  -5   1  22       10.05       -7.12     14.11 o
  -3   1  22       14.52       14.14     15.82 o
  -1   1  22       11.91       28.49     16.82 o
 -26   2  22       80.21      100.67     18.82 o
 -24   2  22       13.24       12.29     13.19 o
 -22   2  22      214.56      264.36     40.10 o
 -20   2  22       26.72       23.03     13.64 o
 -18   2  22       34.95       15.38     12.64 o
 -16   2  22       13.64       19.53     12.57 o
 -14   2  22        1.11       -1.57     11.97 o
 -12   2  22      126.11      115.85     17.23 o
 -10   2  22      102.17       82.59     13.80 o
  -8   2  22        2.37       -7.01     11.51 o
  -6   2  22       20.31       44.58     17.38 o
  -4   2  22       86.94       74.60     19.71 o
  -2   2  22       10.66        2.12     15.66 o
 -25   3  22        0.12       -9.41     15.42 o
 -23   3  22       48.19       62.44     16.85 o
 -21   3  22        2.04      -12.12     12.12 o
 -19   3  22        3.54        2.26     12.54 o
 -17   3  22      121.47      137.52     15.85 o
 -15   3  22        8.79       21.38     10.85 o
 -13   3  22        8.24        3.87     10.08 o
 -11   3  22        0.87       -5.66      9.94 o
  -9   3  22       17.84       19.69     10.89 o
  -7   3  22       99.04       72.01     13.15 o
  -5   3  22      196.80      203.43     19.92 o
 -20   4  22       23.14        8.86     13.94 o
 -18   4  22        0.02        5.84     13.74 o
 -16   4  22        7.11        6.38      9.69 o
 -14   4  22        3.27       14.68     10.40 o
 -12   4  22        3.56        3.03      9.88 o
 -10   4  22        7.60       15.81     14.10 o
  -8   4  22       12.99        6.68     11.41 o
 -25   1  23      132.41      133.04     20.08 o
 -23   1  23      154.12      167.82     18.80 o
 -21   1  23      168.80      174.54     20.91 o
 -19   1  23        5.29       25.71     14.18 o
 -17   1  23        0.77        3.93     13.03 o
 -15   1  23      127.78      102.35     17.50 o
 -13   1  23       39.24       49.91     15.19 o
 -11   1  23        0.09       -3.86     13.84 o
  -9   1  23        1.06        5.58     15.12 o
  -7   1  23        1.74       13.87     16.50 o
  -5   1  23        8.73       14.06     15.91 o
 -24   2  23        1.93      -12.89     15.25 o
 -22   2  23        0.50       20.34     23.27 o
 -20   2  23       82.96      102.57     18.09 o
 -18   2  23        0.05       19.06     12.86 o
 -16   2  23       75.19       76.72     16.29 o
 -14   2  23        3.07      -10.08     11.58 o
 -12   2  23       23.40       21.31     18.72 o
 -10   2  23        5.59       -6.35     12.43 o
  -8   2  23        1.27      -11.45     15.12 o
  -6   2  23      113.11      143.76     23.91 o
 -21   3  23        3.13       -2.11     15.62 o
 -19   3  23        2.86       -4.14     15.12 o
 -17   3  23        1.96        7.58     20.64 o
 -15   3  23        0.00        6.54     12.04 o
 -13   3  23        0.97        4.13     11.99 o
 -11   3  23       25.75       28.71     13.12 o
  -9   3  23       16.72        5.28     14.11 o
 -20   0  24       52.43       45.02     26.93 o
 -18   0  24       53.39       55.90     27.59 o
 -16   0  24        7.07        8.35     23.33 o
 -14   0  24       58.21       33.36     24.94 o
 -12   0  24      214.46      253.88     40.27 o
 -10   0  24        4.60      -20.10     20.90 o
 -19   1  24       19.07       13.40     16.83 o
 -17   1  24       25.86       16.02     15.74 o
 -15   1  24       66.68       41.22     39.09 o
 -13   1  24       34.19       26.58     17.35 o
 -11   1  24        0.03      -14.64     14.64 o
 
